# Supplementary material for: EMBL-MCF 2.0: an LC-MS/MS method and corresponding library for high-confidence targeted and untargeted metabolomics using low-adsorption HILIC chromatography
Source: Metabolomics. 2024 Oct 13;20(6):114. doi: 10.1007/s11306-024-02176-1 (PMC11471713; doi:10.1007/s11306-024-02176-1)
Supplement: Supplementary file 1 — Supplementary Material 1 [file 11306_2024_2176_MOESM1_ESM.xlsx]

## Sheet: Table S1. MCF 2.0 - positive mo
Metabolite Name	Chemical formula	Adduct type	Precursor mz	Retention time [min]	InChIKey	SMILES	HMDB ID
1,3-Dimethyluric acid	C7H8N4O3	[M+H]+	197.067	1.66093	OTSBKHHWSQYEHK-UHFFFAOYAM	Cn1c2c(c(=O)n(c1=O)C)[nH]c(=O)[nH]2	HMDB0001857
1,3-Dimethyluric acid	C7H8N4O3	[2M+H]+	393.127	1.67607	OTSBKHHWSQYEHK-UHFFFAOYAM	Cn1c2c(c(=O)n(c1=O)C)[nH]c(=O)[nH]2	HMDB0001857
1-Methylguanine	C6H7N5O	[M+H]+	166.072	2.3514	RFLVMTUMFYRZCB-UHFFFAOYAM	Cn1c(=O)c2c([nH]cn2)nc1N	HMDB0003282
1-Methylguanine	C6H7N5O	[2M+Na]+	353.119	2.36696	RFLVMTUMFYRZCB-UHFFFAOYAM	Cn1c(=O)c2c([nH]cn2)nc1N	HMDB0003282
1-Methylguanine	C6H7N5O	[2M+H]+	331.137	2.33559	RFLVMTUMFYRZCB-UHFFFAOYAM	Cn1c(=O)c2c([nH]cn2)nc1N	HMDB0003282
1-Methylhistidine	C7H11N3O2	[M+H]+	170.092	10.6511	BRMWTNUJHUMWMS-LURJTMIEBU	Cn1cc(nc1)C[C@@H](C(=O)O)N	HMDB0000001
1-Methylnicotinamide	C7H9N2O	[M+H]+	137.071	4.68277	LDHMAVIPBRSVRG-IKLDFBCSAY	C[n+]1cccc(c1)C(=O)N	HMDB0000699
2-Deoxyadenosine	C10H13N5O3	[M+H]+	252.109	1.96113	OLXZPDWKRNYJJZ-RRKCRQDMBK	c1nc(c2c(n1)n(cn2)[C@H]3C[C@@H]([C@H](O3)CO)O)N	HMDB0000101
2-Deoxycytidine	C9H13N3O4	[M+H]+	228.098	4.21379	CKTSBUTUHBMZGZ-SHYZEUOFBO	c1cn(c(=O)nc1N)[C@H]2C[C@@H]([C@H](O2)CO)O	HMDB0000014
2-Deoxycytidine	C9H13N3O4	[2M+H]+	455.188	4.21563	CKTSBUTUHBMZGZ-SHYZEUOFBO	c1cn(c(=O)nc1N)[C@H]2C[C@@H]([C@H](O2)CO)O	HMDB0000014
2-Phenylglycine	C8H9NO2	[M+H]+	152.071	6.24005	ZGUNAGUHMKGQNY-UHFFFAOYAB	c1ccc(cc1)C(C(=O)O)N	HMDB0002210
2-Phenylglycine	C8H9NO2	[M+H-NH3]+	135.044	6.25555	ZGUNAGUHMKGQNY-UHFFFAOYAB	c1ccc(cc1)C(C(=O)O)N	HMDB0002210
3,5-Diiodothyronine	C15H13I2NO4	[M+H]+	525.901	2.35111	ZHSOTLOTTDYIIK-UHFFFAOYSA-N	NC(CC1=CC(I)=C(OC2=CC=C(O)C=C2)C(I)=C1)C(O)=O	HMDB0000582
3-Methylhistidine	C7H11N3O2	[M+H]+	170.092	12.3554	JDHILDINMRGULE-UHFFFAOYAX	Cn1cncc1CC(C(=O)O)N	HMDB0000479
3-Uridine Monophosphate	C9H13N2O9P	[M+H]+	325.043	10.9932	FOGRQMPFHUHIGU-XVFCMESIBZ	c1cn(c(=O)[nH]c1=O)[C@H]2[C@@H]([C@@H]([C@H](O2)CO)OP(=O)(O)O)O	HMDB0060282
4-Hydroxyproline	C5H9NO3	[M+H]+	132.065	8.71627	PMMYEEVYMWASQN-DMTCNVIQSA-N	O[C@H]1CN[C@@H](C1)C(O)=O	HMDB0000725
5-Aminovaleric acid	C5H11NO2	[M+H]+	118.086	6.1411	JJMDCOVWQOJGCB-UHFFFAOYAD	C(CCN)CC(=O)O	HMDB0003355
5-Aminovaleric acid	C5H11NO2	[M+H-NH3]+	101.06	6.1255	JJMDCOVWQOJGCB-UHFFFAOYAD	C(CCN)CC(=O)O	HMDB0003355
5-Hydroxylysine	C6H14N2O3	[M+H]+	163.108	14.1618	YSMODUONRAFBET-UHNVWZDZSA-N	NC[C@H](O)CC[C@H](N)C(O)=O	HMDB0000450
5-Methoxytryptophan	C12H14N2O3	[M+H]+	235.108	5.19721	KVNPSKDDJARYKK-UHFFFAOYAI	COc1ccc2c(c1)c(c[nH]2)CC(C(=O)O)N	HMDB0002339
5-Methoxytryptophan	C12H14N2O3	[M+H-NH3]+	218.081	5.18168	KVNPSKDDJARYKK-UHFFFAOYAI	COc1ccc2c(c1)c(c[nH]2)CC(C(=O)O)N	HMDB0002339
5-Methoxytryptophan	C12H14N2O3	[2M+H]+	469.208	5.18229	KVNPSKDDJARYKK-UHFFFAOYAI	COc1ccc2c(c1)c(c[nH]2)CC(C(=O)O)N	HMDB0002339
Acetylcarnitine	C9H17NO4	[M+H]+	204.123	4.10141	RDHQFKQIGNGIED-UHFFFAOYSA-N	CC(=O)OC(CC([O-])=O)C[N+](C)(C)C	HMDB0000201
Adenine	C5H5N5	[M+H]+	136.062	2.31367	GFFGJBXGBJISGV-UHFFFAOYAT	c1[nH]c(c-2ncnc2n1)N	HMDB0000034
Adenosine	C10H13N5O4	[M+H]+	268.104	2.43572	OIRDTQYFTABQOQ-KQYNXXCUBX	c1nc(c2c(n1)n(cn2)[C@H]3[C@@H]([C@@H]([C@H](O3)CO)O)O)N	HMDB0000050
Adenosine monophosphate	C10H14N5O7P	[M+H]+	348.07	10.5989	UDMBCSSLTHHNCD-KQYNXXCUBP	c1nc(c2c(n1)n(cn2)[C@H]3[C@@H]([C@@H]([C@H](O3)COP(=O)(O)O)O)O)N	HMDB0000045
Alanine	C3H7NO2	[M+H]+	90.055	8.84769	QNAYBMKLOCPYGJ-REOHCLBHBS	C[C@@H](C(=O)O)N	HMDB0000161
Allantoin	C4H6N4O3	[M+H]+	159.051	5.51048	POJWUDADGALRAB-UHFFFAOYSA-N	NC(=O)NC1NC(=O)NC1=O	HMDB0000462
Alpha-aminobutyric acid	C4H9NO2	[M+H]+	104.071	7.74143	QWCKQJZIFLGMSD-UHFFFAOYAG	CCC(C(=O)O)N	HMDB0000452
Aminoadipic Acid	C6H11NO4	[M+H]+	162.076	9.69733	OYIFNHCXNCRBQI-BYPYZUCNBJ	C(C[C@@H](C(=O)O)N)CC(=O)O	HMDB0000510
Aminoadipic Acid	C6H11NO4	[M+H-H2O]+	144.065	9.69856	OYIFNHCXNCRBQI-BYPYZUCNBJ	C(C[C@@H](C(=O)O)N)CC(=O)O	HMDB0000510
Aminolevulinic acid	C5H9NO3	[M+H]+	132.065	7.65988	ZGXJTSGNIOSYLO-UHFFFAOYAL	C(CC(=O)O)C(=O)CN	HMDB0001149
Aminolevulinic acid	C5H9NO3	[M+H-H2O]+	114.055	7.6287	ZGXJTSGNIOSYLO-UHFFFAOYAL	C(CC(=O)O)C(=O)CN	HMDB0001149
Anserine	C10H16N4O3	[M+H]+	241.13	12.631	MYYIAHXIVFADCU-QMMMGPOBBJ	Cn1cncc1C[C@@H](C(=O)O)/N=C(/CCN)\O	HMDB0000194
Arginine	C6H14N4O2	[M+H]+	175.119	12.9291	ODKSFYDXXFIFQN-BYPYZUCNBA	C(C[C@@H](C(=O)O)N)CNC(=N)N	HMDB0000517
Asparagine	C4H8N2O3	[M+H]+	133.061	10.0238	DCXYFEDJOCDNAF-REOHCLBHBD	C([C@@H](C(=O)O)N)C(=O)N	HMDB0000168
Asparagine	C4H8N2O3	[M+H]+	133.061	10.119	DCXYFEDJOCDNAF-REOHCLBHSA-N	N[C@@H](CC(N)=O)C(O)=O	HMDB0000168
Aspartic acid	C4H7NO4	[M+H]+	134.045	11.5217	CKLJMWTZIZZHCS-REOHCLBHBW	C([C@@H](C(=O)O)N)C(=O)O	HMDB0000191
Aspartic acid	C4H7NO4	[M+H-H2O]+	116.034	11.5236	CKLJMWTZIZZHCS-REOHCLBHBW	C([C@@H](C(=O)O)N)C(=O)O	HMDB0000191
Beta-Alanine	C3H7NO2	[M+H]+	90.055	9.00028	UCMIRNVEIXFBKS-UHFFFAOYAL	C(CN)C(=O)O	HMDB0000056
Beta-Carboline	C11H8N2	[M+H]+	169.076	1.64745	AIFRHYZBTHREPW-UHFFFAOYAG	c1ccc2c(c1)c3ccncc3[nH]2	HMDB0012897
Betaine	C5H11NO2	[M+H]+	118.086	5.78333	KWIUHFFTVRNATP-IKLDFBCSAC	C[N+](C)(C)CC(=O)O	HMDB0000043
Betaine	C5H11NO2	[2M+H]+	235.165	5.75226	KWIUHFFTVRNATP-IKLDFBCSAC	C[N+](C)(C)CC(=O)O	HMDB0000043
Biliverdin	C33H34N4O6	[M+H]+	583.255	1.62102	QBUVFDKTZJNUPP-BBROENKCBK	CC1=C(/C(=C/C2=C(C(=C(N2)/C=C\3/C(=C(C(=O)N3)C)C=C)C)CCC(=O)O)/N=C1/C=C\4/C(=C(C(=O)N4)C=C)C)CCC(=O)O	HMDB0001008
Biotin	C10H16N2O3S	[M+H]+	245.095	1.66432	YBJHBAHKTGYVGT-ZKWXMUAHBB	C1[C@H]2[C@@H]([C@@H](S1)CCCCC(=O)O)NC(=O)N2	HMDB0000030
Biotin	C10H16N2O3S	[2M+H]+	489.184	1.63265	YBJHBAHKTGYVGT-ZKWXMUAHBB	C1[C@H]2[C@@H]([C@@H](S1)CCCCC(=O)O)NC(=O)N2	HMDB0000030
Biotin	C10H16N2O3S	[M+H-H2O]+	227.085	1.06281	YBJHBAHKTGYVGT-ZKWXMUAHBB	C1[C@H]2[C@@H]([C@@H](S1)CCCCC(=O)O)NC(=O)N2	HMDB0000030
Caffeic acid	C9H8O4	[M+H]+	181.049	1.64451	QAIPRVGONGVQAS-DUXPYHPUBE	c1cc(c(cc1/C=C/C(=O)O)O)O	HMDB0001964
Carnitine	C7H15NO3	[M+H]+	162.113	6.81062	PHIQHXFUZVPYII-UHFFFAOYAT	C[N+](C)(C)CC(CC(=O)[O-])O	HMDB0000062
Carnosine	C9H14N4O3	[M+H]+	227.114	12.819	CQOVPNPJLQNMDC-ZETCQYMHBX	c1c(nc[nH]1)C[C@@H](C(=O)O)NC(=O)CCN	HMDB0000033
Choline	C5H13NO	[M+H]+	104.107	3.47551	OEYIOHPDSNJKLS-UHFFFAOYAN	C[N+](C)(C)CCO	HMDB0000097
Citicoline	C14H26N4O11P2	[M+H]+	489.115	13.4218	RZZPDXZPRHQOCG-UHFFFAOYSA-N	C[N+](C)(C)CCOP([O-])(=O)OP(O)(=O)OCC1OC(C(O)C1O)N1C=CC(N)=NC1=O	HMDB0001413
Citrulline	C6H13N3O3	[M+H]+	176.103	10.6964	RHGKLRLOHDJJDR-UHFFFAOYAQ	C(CC(C(=O)O)N)CNC(=O)N	HMDB0000904
Citrulline	C6H13N3O3	[M+H-NH3]+	159.076	10.7117	RHGKLRLOHDJJDR-UHFFFAOYAQ	C(CC(C(=O)O)N)CNC(=O)N	HMDB0000904
Cotinine	C10H12N2O	[M+H]+	177.102	1.04713	UIKROCXWUNQSPJ-UHFFFAOYAI	CN1C(CCC1=O)c2cccnc2	HMDB0001046
Creatinine	C4H7N3O	[M+H]+	114.066	3.2373	DDRJAANPRJIHGJ-UHFFFAOYAV	CN1CC(=NC1=N)O	HMDB0000562
Creatinine	C4H7N3O	[2M+H]+	227.125	3.22248	DDRJAANPRJIHGJ-UHFFFAOYAV	CN1CC(=NC1=N)O	HMDB0000562
Cyclic AMP	C10H12N5O6P	[M+H]+	330.06	7.71408	IVOMOUWHDPKRLL-HMEJCUHCBO	c1nc(c2c(n1)n(cn2)[C@H]3C([C@@H]4[C@H](O3)COP(=O)(O4)O)O)N	HMDB0000058
Cyclic AMP	C10H12N5O6P	[2M+H]+	659.112	7.7449	IVOMOUWHDPKRLL-HMEJCUHCBO	c1nc(c2c(n1)n(cn2)[C@H]3C([C@@H]4[C@H](O3)COP(=O)(O4)O)O)N	HMDB0000058
Cystathionine	C7H14N2O4S	[M+H]+	223.075	13.2633	ILRYLPWNYFXEMH-UHFFFAOYAH	C(CSCC(C(=O)O)N)C(C(=O)O)N	HMDB0000099
Cysteic Acid	C3H7NO5S	[M+H]+	170.012	11.75	XVOYSCVBGLVSOL-UHFFFAOYAW	C(C(C(=O)O)N)S(=O)(=O)O	HMDB0002757
Cysteine-S-sulfate	C3H7NO5S2	[M+H]+	201.984	11.1091	NOKPBJYHPHHWAN-REOHCLBHBK	C([C@@H](C(=O)O)N)SS(=O)(=O)O	HMDB0000731
Cystine	C6H12N2O4S2	[M+H]+	241.031	13.3931	LEVWYRKDKASIDU-IMJSIDKUBJ	C([C@@H](C(=O)O)N)SSC[C@@H](C(=O)O)N	HMDB0000192
Cytidine	C9H13N3O5	[M+H]+	244.093	5.52625	UHDGCWIWMRVCDJ-XVFCMESIBD	c1cn(c(=O)nc1N)[C@H]2[C@@H]([C@@H]([C@H](O2)CO)O)O	HMDB0000089
Cytidine	C9H13N3O5	[2M+H]+	487.178	5.55734	UHDGCWIWMRVCDJ-XVFCMESIBD	c1cn(c(=O)nc1N)[C@H]2[C@@H]([C@@H]([C@H](O2)CO)O)O	HMDB0000089
Cytidine monophosphate	C9H14N3O8P	[M+H]+	324.059	12.6731	IERHLVCPSMICTF-XVFCMESIBY	c1cn(c(=O)nc1N)[C@H]2[C@@H]([C@@H]([C@H](O2)COP(=O)(O)O)O)O	HMDB0000095
Cytosine	C4H5N3O	[M+H]+	112.05	4.30488	OPTASPLRGRRNAP-UHFFFAOYAY	c1cnc(=O)[nH]c1N	HMDB0000630
Deoxyadenosine monophosphate	C10H14N5O6P	[M+H]+	332.075	9.88273	KHWCHTKSEGGWEX-RRKCRQDMBS	c1nc(c2c(n1)n(cn2)[C@H]3C[C@@H]([C@H](O3)COP(=O)(O)O)O)N	HMDB0000905
Deoxycytidine monophosphate	C9H14N3O7P	[M+H]+	308.064	12.0239	NCMVOABPESMRCP-SHYZEUOFSA-N	NC1=NC(=O)N(C=C1)[C@H]1C[C@H](O)[C@@H](COP(O)(O)=O)O1	HMDB0001202
Deoxyguanosine	C10H13N5O4	[M+H]+	268.104	4.69584	YKBGVTZYEHREMT-KVQBGUIXSA-N	NC1=NC2=C(N=CN2[C@H]2C[C@H](O)[C@@H](CO)O2)C(=O)N1	HMDB0000085
Deoxyguanosine	C10H13N5O4	[M+H]+	268.104	4.69584	YKBGVTZYEHREMT-KVQBGUIXSA-N	NC1=NC2=C(N=CN2[C@H]2C[C@H](O)[C@@H](CO)O2)C(=O)N1	HMDB0000085
Deoxyguanosine monophosphate	C10H14N5O7P	[M+H]+	348.07	12.3379	LTFMZDNNPPEQNG-KVQBGUIXBV	c1nc2c(n1[C@H]3C[C@@H]([C@H](O3)COP(=O)(O)O)O)[nH]c(=N)nc2O	HMDB0001044
Deoxyinosine	C10H12N4O4	[2M+H]+	505.179	2.85988	VGONTNSXDCQUGY-RRKCRQDMBC	c1nc2c(c(n1)O)ncn2[C@H]3C[C@@H]([C@H](O3)CO)O	HMDB0000071
Deoxyinosine	C10H12N4O4	[M+K]+	291.049	2.84454	VGONTNSXDCQUGY-RRKCRQDMBC	c1nc2c(c(n1)O)ncn2[C@H]3C[C@@H]([C@H](O3)CO)O	HMDB0000071
Deoxyinosine	C10H12N4O4	[M+H]+	253.093	2.83007	VGONTNSXDCQUGY-RRKCRQDMBC	c1nc2c(c(n1)O)ncn2[C@H]3C[C@@H]([C@H](O3)CO)O	HMDB0000071
Deoxyinosine	C10H12N4O4	[M+Na]+	275.075	2.89063	VGONTNSXDCQUGY-RRKCRQDMBC	c1nc2c(c(n1)O)ncn2[C@H]3C[C@@H]([C@H](O3)CO)O	HMDB0000071
Dihydrouracil	C4H6N2O2	[M+H]+	115.05	1.65685	OIVLITBTBDPEFK-UHFFFAOYAM	C1CNC(=O)NC1=O	HMDB0000076
Dimethylglycine	C4H9NO2	[M+H]+	104.071	6.60104	FFDGPVCHZBVARC-UHFFFAOYAX	CN(C)CC(=O)O	HMDB0000092
Dopamine	C8H11NO2	[M+H]+	154.086	6.00722	VYFYYTLLBUKUHU-UHFFFAOYAA	c1cc(c(cc1CCN)O)O	HMDB0000073
Epinephrine	C9H13NO3	[M+H]+	184.097	6.51781	UCTWMZQNUQWSLP-VIFPVBQEBW	CNC[C@@H](c1ccc(c(c1)O)O)O	HMDB0000068
Epinephrine	C9H13NO3	[M+H-H2O]+	166.086	6.66793	UCTWMZQNUQWSLP-VIFPVBQEBW	CNC[C@@H](c1ccc(c(c1)O)O)O	HMDB0000068
Ethanolamine	C2H7NO	[M+H]+	62.06	7.38474	HZAXFHJVJLSVMW-UHFFFAOYAD	C(CO)N	HMDB0000149
FAD	C27H33N9O15P2	[M+H]+	786.164	11.1917	VWWQXMAJTJZDQX-UYBVJOGSBL	Cc1cc2c(cc1C)n(c-3nc(=O)[nH]c(=O)c3n2)C[C@@H]([C@@H]([C@@H](COP(=O)(O)OP(=O)(O)OC[C@@H]4[C@H]([C@H]([C@@H](O4)n5cnc6c5ncnc6N)O)O)O)O)O	HMDB0001248
Flavin mononucleotide	C17H21N4O9P	[M+H]+	457.112	8.7809	FVTCRASFADXXNN-SCRDCRAPBE	Cc1cc2c(cc1C)n(c-3nc(=O)[nH]c(=O)c3n2)C[C@@H]([C@@H]([C@@H](COP(=O)(O)O)O)O)O	HMDB0001520
Flavone	C15H10O2	[M+H]+	223.075	0.78451	VHBFFQKBGNRLFZ-UHFFFAOYAG	c1ccc(cc1)c2cc(=O)c3ccccc3o2	HMDB0003075
Folic acid	C19H19N7O6	[M+H]+	442.147	8.77598	OVBPIULPVIDEAO-LBPRGKRZBH	c1cc(ccc1C(=O)N[C@@H](CCC(=O)O)C(=O)O)NCc2cnc3c(n2)c(nc(n3)N)O	HMDB0000121
Folic acid	C19H19N7O6	[M+Na]+	464.129	8.80836	OVBPIULPVIDEAO-LBPRGKRZBH	c1cc(ccc1C(=O)N[C@@H](CCC(=O)O)C(=O)O)NCc2cnc3c(n2)c(nc(n3)N)O	HMDB0000121
Glucosamine	C6H13NO5	[M+H]+	180.087	11.7064	MSWZFWKMSRAUBD-IVMDWMLBBB	C([C@@H]1[C@H]([C@@H]([C@H](C(O1)O)N)O)O)O	HMDB0001514
Glucosamine	C6H13NO5	[M+H-H2O]+	162.076	11.3662	MSWZFWKMSRAUBD-IVMDWMLBBB	C([C@@H]1[C@H]([C@@H]([C@H](C(O1)O)N)O)O)O	HMDB0001514
Glucosamine 6-phosphate	C6H14NO8P	[M+H]+	260.053	14.9233	XHMJOUIAFHJHBW-VFUOTHLCBT	C([C@@H]1[C@@H]([C@@H]([C@H]([C@@H](O1)O)N)O)O)OP(=O)(O)O	HMDB0001254
Glucosamine 6-phosphate	C6H14NO8P	[M+H]+	260.053	15.2755	XHMJOUIAFHJHBW-UKFBFLRUSA-N	N[C@H]1[C@@H](O)O[C@H](COP(O)(O)=O)[C@@H](O)[C@@H]1O	HMDB0001254
Glucose 1-phosphate	C6H13O9P	[M+H]+	261.037	13.0453	HXXFSFRBOHSIMQ-VFUOTHLCSA-N	OC[C@H]1O[C@H](OP(O)(O)=O)[C@H](O)[C@@H](O)[C@@H]1O	HMDB0001586
Glucose 1-phosphate	C6H13O9P	[M+NH4]+	278.063	13.0777	HXXFSFRBOHSIMQ-VFUOTHLCSA-N	OC[C@H]1O[C@H](OP(O)(O)=O)[C@H](O)[C@@H](O)[C@@H]1O	HMDB0001586
Glucose 1-phosphate	C6H13O9P	[M+Na]+	283.019	13.0155	HXXFSFRBOHSIMQ-VFUOTHLCSA-N	OC[C@H]1O[C@H](OP(O)(O)=O)[C@H](O)[C@@H](O)[C@@H]1O	HMDB0001586
Glutamic acid	C5H9NO4	[M+H]+	148.06	10.4991	WHUUTDBJXJRKMK-VKHMYHEABN	C(CC(=O)O)[C@@H](C(=O)O)N	HMDB0000148
Glutamine	C5H10N2O3	[M+H]+	147.076	9.88658	ZDXPYRJPNDTMRX-UHFFFAOYAL	C(CC(=O)N)C(C(=O)O)N	HMDB0000641
Glutamine	C5H10N2O3	[M+H-NH3]+	130.05	9.85664	ZDXPYRJPNDTMRX-UHFFFAOYAL	C(CC(=O)N)C(C(=O)O)N	HMDB0000641
Glutathione (GSH)	C10H17N3O6S	[M+H]+	308.091	11.1788	RWSXRVCMGQZWBV-GDVGLLTNBT	C(CC(=O)N[C@@H](CS)C(=O)NCC(=O)O)C(C(=O)O)N	HMDB0000125
Glutathione (GSSG)	C20H32N6O12S2	[M+H]+	613.159	15.3036	YPZRWBKMTBYPTK-BJDJZHNGBD	C(CC(=O)N[C@@H](CSSC[C@@H](C(=O)NCC(=O)O)NC(=O)CC[C@@H](C(=O)O)N)C(=O)NCC(=O)O)[C@@H](C(=O)O)N	HMDB0003337
Glycerol 3-phosphate	C3H9O6P	[M+H]+	173.021	11.4687	AWUCVROLDVIAJX-GSVOUGTGSA-N	OC[C@@H](O)COP(O)(O)=O	HMDB0000126
Glycerophosphocholine	C8H20NO6P	[M+H]+	258.11	10.0362	SUHOQUVVVLNYQR-MRVPVSSYBR	C[N+](C)(C)CCOP(=O)([O-])OC[C@@H](CO)O	HMDB0000086
Glycerophosphocholine	C8H20NO6P	[2M+H]+	515.213	10.0517	SUHOQUVVVLNYQR-MRVPVSSYBR	C[N+](C)(C)CCOP(=O)([O-])OC[C@@H](CO)O	HMDB0000086
Glycine	C2H5NO2	[M+H]+	76.0393	9.69004	DHMQDGOQFOQNFH-UHFFFAOYAW	C(C(=O)O)N	HMDB0000123
Glycocholic acid	C26H43NO6	[M+H]+	466.316	1.66992	RFDAIACWWDREDC-FRVQLJSFBG	C[C@H](CCC(=O)NCC(=O)O)[C@H]1CC[C@@H]2[C@@]1([C@H](C[C@H]3[C@H]2[C@@H](C[C@H]4[C@@]3(CC[C@H](C4)O)C)O)O)C	HMDB0000138
Glycocholic acid	C26H43NO6	[M+H-H2O]+	448.306	1.71236	RFDAIACWWDREDC-FRVQLJSFBG	C[C@H](CCC(=O)NCC(=O)O)[C@H]1CC[C@@H]2[C@@]1([C@H](C[C@H]3[C@H]2[C@@H](C[C@H]4[C@@]3(CC[C@H](C4)O)C)O)O)C	HMDB0000138
Guanidoacetic acid	C3H7N3O2	[M+H]+	118.061	9.36187	BPMFZUMJYQTVII-UHFFFAOYAQ	C(C(=O)O)NC(=N)N	HMDB0000128
Guanine	C5H5N5O	[M+H]+	152.057	4.7616	UYTPUPDQBNUYGX-UHFFFAOYAE	c1[nH]c2c(=O)[nH]c(nc2n1)N	HMDB0000132
Guanosine	C10H13N5O5	[M+H]+	284.099	6.15323	NYHBQMYGNKIUIF-UUOKFMHZBU	c1nc2c(=O)[nH]c(nc2n1[C@H]3[C@@H]([C@@H]([C@H](O3)CO)O)O)N	HMDB0000133
Guanosine	C10H13N5O5	[M+K]+	322.055	6.15451	NYHBQMYGNKIUIF-UUOKFMHZBU	c1nc2c(=O)[nH]c(nc2n1[C@H]3[C@@H]([C@@H]([C@H](O3)CO)O)O)N	HMDB0000133
Guanosine monophosphate	C10H14N5O8P	[M+H]+	364.065	13.2799	RQFCJASXJCIDSX-UUOKFMHZBU	c1nc2c(=O)[nH]c(nc2n1[C@H]3[C@@H]([C@@H]([C@H](O3)COP(=O)(O)O)O)O)N	HMDB0001397
Hippuric acid	C9H9NO3	[M+H]+	180.065	1.65405	QIAFMBKCNZACKA-UHFFFAOYAD	c1ccc(cc1)C(=O)NCC(=O)O	HMDB0000714
Hippuric acid	C9H9NO3	[M+H-H2O]+	162.055	1.4515	QIAFMBKCNZACKA-UHFFFAOYAD	c1ccc(cc1)C(=O)NCC(=O)O	HMDB0000714
Histamine	C5H9N3	[M+H]+	112.087	11.4322	NTYJJOPFIAHURM-UHFFFAOYAP	c1c(nc[nH]1)CCN	HMDB0000870
Histidine	C6H9N3O2	[M+H]+	156.077	12.1229	HNDVDQJCIGZPNO-YFKPBYRVBM	c1c(nc[nH]1)C[C@@H](C(=O)O)N	HMDB0000177
Histidinol	C6H11N3O	[M+H]+	142.097	11.6829	ZQISRDCJNBUVMM-UHFFFAOYAA	c1c([nH]cn1)CC(CO)N	HMDB0003431
Histidinol	C6H11N3O	[M+H-H2O]+	124.087	11.6835	ZQISRDCJNBUVMM-UHFFFAOYAA	c1c([nH]cn1)CC(CO)N	HMDB0003431
Homoarginine	C7H16N4O2	[M+H]+	189.135	12.2956	QUOGESRFPZDMMT-YFKPBYRVBD	C(CCNC(=N)N)C[C@@H](C(=O)O)N	HMDB0000670
Homocitrulline	C7H15N3O3	[M+H]+	190.119	10.0404	XIGSAGMEBXLVJJ-YFKPBYRVBI	C(CCNC(=O)N)C[C@@H](C(=O)O)N	HMDB0000679
Homocitrulline	C7H15N3O3	[M+Na]+	212.101	10.051	XIGSAGMEBXLVJJ-YFKPBYRVBI	C(CCNC(=O)N)C[C@@H](C(=O)O)N	HMDB0000679
Homocysteine	C4H9NO2S	[M+H]+	136.043	7.01013	FFFHZYDWPBMWHY-UHFFFAOYAS	C(CS)C(C(=O)O)N	HMDB0000742
Homocystine	C8H16N2O4S2	[M+H]+	269.062	12.0733	ZTVZLYBCZNMWCF-UHFFFAOYAO	C(CSSCCC(C(=O)O)N)C(C(=O)O)N	HMDB0000575
Homoserine	C4H9NO3	[M+H]+	120.066	9.38517	UKAUYVFTDYCKQA-UHFFFAOYAZ	C(CO)C(C(=O)O)N	HMDB0000719
Homoserine	C4H9NO3	[M+H-H2O]+	102.055	9.40104	UKAUYVFTDYCKQA-UHFFFAOYAZ	C(CO)C(C(=O)O)N	HMDB0000719
Hypotaurine	C2H7NO2S	[M+H]+	110.027	9.21892	VVIUBCNYACGLLV-UHFFFAOYAM	C(CS(=O)O)N	HMDB0000965
Hypotaurine	C2H7NO2S	[M+H-H2O]+	92.0164	9.21708	VVIUBCNYACGLLV-UHFFFAOYAM	C(CS(=O)O)N	HMDB0000965
Hypoxanthine	C5H4N4O	[M+H]+	137.046	2.56371	FDGQSTZJBFJUBT-UHFFFAOYSA-N	OC1=NC=NC2=C1NC=N2	HMDB0000157
Hypoxanthine	C5H4N4O	[M+Na]+	159.028	2.62535	FDGQSTZJBFJUBT-UHFFFAOYSA-N	OC1=NC=NC2=C1NC=N2	HMDB0000157
Indole-3-acetamide	C10H10N2O	[M+H]+	175.086	1.58781	ZOAMBXDOGPRZLP-UHFFFAOYAC	c1ccc2c(c1)c(c[nH]2)CC(=N)O	HMDB0029739
Indole-3-acetamide	C10H10N2O	[M+H-NH3]+	158.06	1.61853	ZOAMBXDOGPRZLP-UHFFFAOYAC	c1ccc2c(c1)c(c[nH]2)CC(=N)O	HMDB0029739
Indole-3-carboxylic acid	C9H7NO2	[M+H]+	162.055	1.5095	KMAKOBLIOCQGJP-UHFFFAOYAT	c1ccc2c(c1)c(c[nH]2)C(=O)O	HMDB0003320
Indoleacrylic Acid	C11H9NO2	[M+H]+	188.071	1.42067	PLVPPLCLBIEYEA-AATRIKPKBL	c1ccc2c(c1)c(c[nH]2)/C=C/C(=O)O	HMDB0000734
Inosine	C10H12N4O5	[M+H]+	269.088	4.13037	UGQMRVRMYYASKQ-KQYNXXCUBA	c1nc2c(c(n1)O)ncn2[C@H]3[C@@H]([C@@H]([C@H](O3)CO)O)O	HMDB0000195
Inosine	C10H12N4O5	[2M+H]+	537.169	4.026	UGQMRVRMYYASKQ-KQYNXXCUBA	c1nc2c(c(n1)O)ncn2[C@H]3[C@@H]([C@@H]([C@H](O3)CO)O)O	HMDB0000195
Inosine monophosphate	C10H13N4O8P	[M+H]+	349.054	11.6475	GRSZFWQUAKGDAV-KQYNXXCUBU	c1[nH]c2c(c(=O)n1)ncn2[C@H]3[C@@H]([C@@H]([C@H](O3)COP(=O)(O)O)O)O	HMDB0000175
Isoleucine	C6H13NO2	[M+H]+	132.102	5.37283	AGPKZVBTJJNPAG-WHFBIAKZBB	CC[C@H](C)[C@@H](C(=O)O)N	HMDB0000172
Kynurenic acid	C10H7NO3	[M+H]+	190.05	4.38408	HCZHHEIFKROPDY-UHFFFAOYAN	c1ccc2c(c1)c(=O)cc([nH]2)C(=O)O	HMDB0000715
Kynurenine	C10H12N2O3	[M+H]+	209.092	5.10377	YGPSJZOEDVAXAB-QMMMGPOBBJ	c1ccc(c(c1)C(=O)C[C@@H](C(=O)O)N)N	HMDB0000684
Kynurenine	C10H12N2O3	[M+H-NH3]+	192.065	5.15029	YGPSJZOEDVAXAB-QMMMGPOBBJ	c1ccc(c(c1)C(=O)C[C@@H](C(=O)O)N)N	HMDB0000684
Lactose	C12H22O11	[M+Na]+	365.105	10.1269	GUBGYTABKSRVRQ-XLOQQCSPBD	C([C@@H]1[C@@H]([C@@H]([C@H]([C@@H](O1)O[C@@H]2[C@H](O[C@@H]([C@@H]([C@H]2O)O)O)CO)O)O)O)O	HMDB0041627
Leucine	C6H13NO2	[M+H]+	132.102	4.91127	ROHFNLRQFUQHCH-YFKPBYRVBU	CC(C)C[C@@H](C(=O)O)N	HMDB0000687
Levodopa	C9H11NO4	[M+H]+	198.076	9.37297	WTDRDQBEARUVNC-LURJTMIEBA	c1cc(c(cc1C[C@@H](C(=O)O)N)O)O	HMDB0000181
Lysine	C6H14N2O2	[M+H]+	147.113	13.2197	KDXKERNSBIXSRK-YFKPBYRVBE	C(CCN)C[C@@H](C(=O)O)N	HMDB0000182
Methionine	C5H11NO2S	[M+H]+	150.058	6.03617	FFEARJCKVFRZRR-BYPYZUCNBW	CSCC[C@@H](C(=O)O)N	HMDB0000696
Mevalonolactone	C6H10O3	[M+H]+	131.07	0.98672	JYVXNLLUYHCIIH-UHFFFAOYAH	CC1(CCOC(=O)C1)O	HMDB0006024
N1-Acetylspermine	C12H28N4O	[M+H]+	245.234	13.731	GUNURVWAJRRUAV-UHFFFAOYAM	C/C(=N/CCCNCCCCNCCCN)/O	HMDB0001186
N8-Acetylspermidine	C9H21N3O	[M+H]+	188.176	12.9233	FONIWJIDLJEJTL-UHFFFAOYAO	C/C(=N/CCCCNCCCN)/O	HMDB0002189
N-Acetylalanine	C5H9NO3	[M+H]+	132.065	2.34347	KTHDTJVBEPMMGL-UHFFFAOYAE	CC(C(=O)O)NC(=O)C	HMDB0000766
N-Acetylalanine	C5H9NO3	[M+H-H2O]+	114.055	2.37386	KTHDTJVBEPMMGL-UHFFFAOYAE	CC(C(=O)O)NC(=O)C	HMDB0000766
N-Acetylgalactosamine	C8H15NO6	[M+Na]+	244.079	5.4397	OVRNDRQMDRJTHS-CBQIKETKBW	CC(=O)N[C@@H]1[C@H]([C@H]([C@H](O[C@@H]1O)CO)O)O	HMDB0000212
N-Acetylgalactosamine	C8H15NO6	[M+K]+	260.053	5.3934	OVRNDRQMDRJTHS-CBQIKETKBW	CC(=O)N[C@@H]1[C@H]([C@H]([C@H](O[C@@H]1O)CO)O)O	HMDB0000212
N-Acetylgalactosamine	C8H15NO6	[M+H]+	222.097	5.40871	OVRNDRQMDRJTHS-CBQIKETKBW	CC(=O)N[C@@H]1[C@H]([C@H]([C@H](O[C@@H]1O)CO)O)O	HMDB0000212
N-Acetylgalactosamine	C8H15NO6	[M+H-H2O]+	204.087	5.42442	OVRNDRQMDRJTHS-CBQIKETKBW	CC(=O)N[C@@H]1[C@H]([C@H]([C@H](O[C@@H]1O)CO)O)O	HMDB0000212
N-Acetylglucosamine	C8H15NO6	[M+Na]+	244.079	5.63379	OVRNDRQMDRJTHS-PVFLNQBWBI	CC(=O)N[C@@H]1[C@H]([C@@H]([C@H](O[C@@H]1O)CO)O)O	HMDB0000215
N-Acetylglucosamine	C8H15NO6	[M+H]+	222.097	5.61761	OVRNDRQMDRJTHS-PVFLNQBWBI	CC(=O)N[C@@H]1[C@H]([C@@H]([C@H](O[C@@H]1O)CO)O)O	HMDB0000215
N-Acetylglucosamine	C8H15NO6	[M+H-H2O]+	204.087	5.63318	OVRNDRQMDRJTHS-PVFLNQBWBI	CC(=O)N[C@@H]1[C@H]([C@@H]([C@H](O[C@@H]1O)CO)O)O	HMDB0000215
N-Acetylglutamine	C7H12N2O4	[M+H]+	189.087	6.55278	KSMRODHGGIIXDV-YFKPBYRVBV	CC(=O)N[C@@H](CCC(=O)N)C(=O)O	HMDB0006029
N-Acetylglutamine	C7H12N2O4	[M+Na]+	211.069	6.59832	KSMRODHGGIIXDV-YFKPBYRVBV	CC(=O)N[C@@H](CCC(=O)N)C(=O)O	HMDB0006029
N-Acetylglutamine	C7H12N2O4	[M+K]+	227.043	6.55339	KSMRODHGGIIXDV-YFKPBYRVBV	CC(=O)N[C@@H](CCC(=O)N)C(=O)O	HMDB0006029
N-Acetylglutamine	C7H12N2O4	[M+H-NH3]+	172.06	6.56782	KSMRODHGGIIXDV-YFKPBYRVBV	CC(=O)N[C@@H](CCC(=O)N)C(=O)O	HMDB0006029
N-Acetylleucine	C8H15NO3	[M+H]+	174.113	1.52334	WXNXCEHXYPACJF-UHFFFAOYAT	CC(C)CC(C(=O)O)NC(=O)C	HMDB0011756
N-Acetylmethionine	C7H13NO3S	[M+H]+	192.069	1.63723	XUYPXLNMDZIRQH-UHFFFAOYAQ	CC(=O)NC(CCSC)C(=O)O	HMDB0011745
N-Acetylornithine	C7H14N2O3	[M+H]+	175.108	9.75954	JRLGPAXAGHMNOL-LURJTMIEBY	C/C(=N/[C@@H](CCCN)C(=O)O)/O	HMDB0003357
N-Acetylphenylalanine	C11H13NO3	[M+H]+	208.097	1.52395	CBQJSKKFNMDLON-UHFFFAOYAG	CC(=O)NC(Cc1ccccc1)C(=O)O	HMDB0000512
N-Acetylphenylalanine	C11H13NO3	[M+H-H2O]+	190.086	0.80124	CBQJSKKFNMDLON-UHFFFAOYAG	CC(=O)NC(Cc1ccccc1)C(=O)O	HMDB0000512
N-Acetylproline	C7H11NO3	[M+H]+	158.081	2.07324	GNMSLDIYJOSUSW-LURJTMIEBA	CC(=O)N1CCC[C@H]1C(=O)O	HMDB0094701
N-Acetylserotonin	C12H14N2O2	[M+H]+	219.113	1.06042	MVAWJSIDNICKHF-UHFFFAOYAX	CC(=O)NCCc1c[nH]c2c1cc(cc2)O	HMDB0001238
N-Acetylserotonin	C12H14N2O2	[2M+H]+	437.218	1.61459	MVAWJSIDNICKHF-UHFFFAOYAX	CC(=O)NCCc1c[nH]c2c1cc(cc2)O	HMDB0001238
N-Acetyltryptophan	C13H14N2O3	[M+H]+	247.108	1.62886	DZTHIGRZJZPRDV-UHFFFAOYAN	CC(=O)NC(Cc1c[nH]c2c1cccc2)C(=O)O	HMDB0013713
N-Acetyltyrosine	C11H13NO4	[M+H]+	224.092	2.1302	CAHKINHBCWCHCF-JTQLQIEISA-N	CC(=O)N[C@@H](CC1=CC=C(O)C=C1)C(O)=O	HMDB0000866
NAD	C21H27N7O14P2	[M+H]+	664.116	12.2381	BAWFJGJZGIEFAR-NNYOXOHSSA-N	NC(=O)C1=C[N+](=CC=C1)[C@@H]1O[C@H](COP([O-])(=O)OP(O)(=O)OC[C@H]2O[C@H]([C@H](O)[C@@H]2O)N2C=NC3=C2N=CN=C3N)[C@@H](O)[C@H]1O	HMDB0000902
NAD	C21H27N7O14P2	[M+Na]+	686.098	12.177	BAWFJGJZGIEFAR-NNYOXOHSSA-N	NC(=O)C1=C[N+](=CC=C1)[C@@H]1O[C@H](COP([O-])(=O)OP(O)(=O)OC[C@H]2O[C@H]([C@H](O)[C@@H]2O)N2C=NC3=C2N=CN=C3N)[C@@H](O)[C@H]1O	HMDB0000902
NADH	C21H29N7O14P2	[M+H]+	666.132	12.6435	BOPGDPNILDQYTO-NNYOXOHSBA	c1nc(c2c(n1)n(cn2)[C@H]3[C@@H]([C@@H]([C@H](O3)COP(=O)(O)OP(=O)(O)OC[C@@H]4[C@H]([C@H]([C@@H](O4)N5C=CCC(=C5)C(=O)N)O)O)O)O)N	HMDB0001487
NADP	C21H28N7O17P3	[M+H]+	744.083	16.7408	XJLXINKUBYWONI-NNYOXOHSSA-N	NC(=O)C1=C[N+](=CC=C1)[C@@H]1O[C@H](COP([O-])(=O)OP(O)(=O)OC[C@H]2O[C@H]([C@H](OP(O)(O)=O)[C@@H]2O)N2C=NC3=C2N=CN=C3N)[C@@H](O)[C@H]1O	HMDB0000217
N-alpha-Acetyl-lysine	C8H16N2O3	[M+H]+	189.123	9.29819	VEYYWZRYIYDQJM-UHFFFAOYAQ	CC(=O)NC(CCCCN)C(=O)O	HMDB0000446
Niacin	C6H5NO2	[M+H]+	124.039	2.35901	PVNIIMVLHYAWGP-UHFFFAOYAA	c1cc(cnc1)C(=O)O	HMDB0001406
Nicotinamide	C6H6N2O	[M+H]+	123.055	1.63695	DFPAKSUCGFBDDF-UHFFFAOYAZ	c1cc(cnc1)C(=N)O	HMDB0001406
Nicotine	C10H14N2	[M+H]+	163.123	2.74498	SNICXCGAKADSCV-UHFFFAOYAX	CN1CCCC1c2cccnc2	HMDB0014330
O-Acetylserine	C5H9NO4	[M+H]+	148.06	6.78765	VZXPDPZARILFQX-UHFFFAOYAG	CC(=O)OCC(C(=O)O)N	HMDB0003011
O-Acetylserine	C5H9NO4	[M+H-H2O]+	130.05	6.82015	VZXPDPZARILFQX-UHFFFAOYAG	CC(=O)OCC(C(=O)O)N	HMDB0003011
O-Phosphoethanolamine	C2H8NO4P	[M+H]+	142.026	12.1535	SUHOOTKUPISOBE-UHFFFAOYAT	C(COP(=O)(O)O)N	HMDB0000224
O-Phosphoethanolamine	C2H8NO4P	[2M+H]+	283.045	12.1381	SUHOOTKUPISOBE-UHFFFAOYAT	C(COP(=O)(O)O)N	HMDB0000224
Ophthalmic acid	C11H19N3O6	[M+H]+	290.134	10.9873	JCMUOFQHZLPHQP-BQBZGAKWSA-N	CC[C@H](NC(=O)CC[C@H](N)C(O)=O)C(=O)NCC(O)=O	HMDB0005765
Ornithine	C5H12N2O2	[M+H]+	133.097	13.579	AHLPHDHHMVZTML-BYPYZUCNBZ	C(C[C@@H](C(=O)O)N)CN	HMDB0000214
p-Aminobenzoic acid	C7H7NO2	[M+H]+	138.055	1.57286	ALYNCZNDIQEVRV-UHFFFAOYAH	c1cc(ccc1C(=O)O)N	HMDB0001392
Pantothenic acid	C9H17NO5	[M+H]+	220.118	1.63002	GHOKWGTUZJEAQD-ZETCQYMHBS	CC(C)(CO)[C@H](C(=O)NCCC(=O)O)O	HMDB0000210
Phenylalanine	C9H11NO2	[M+H]+	166.086	4.68121	COLNVLDHVKWLRT-QMMMGPOBBC	c1ccc(cc1)C[C@@H](C(=O)O)N	HMDB0000159
Phosphocreatine	C4H10N3O5P	[M+H]+	212.043	13.587	DRBBFCLWYRJSJZ-UHFFFAOYAF	CN(CC(=O)O)C(=N)NP(=O)(O)O	HMDB0001511
Phosphorylcholine	C5H14NO4P	[M+H]+	184.073	11.7738	YHHSONZFOIEMCP-UHFFFAOYSA-O	C[N+](C)(C)CCOP(O)(O)=O	HMDB0001565
Phosphoserine	C3H8NO6P	[M+H]+	186.016	14.1636	BZQFBWGGLXLEPQ-REOHCLBHSA-N	N[C@@H](COP(O)(O)=O)C(O)=O	HMDB0000272
Pipecolic acid	C6H11NO2	[M+H]+	130.086	6.6622	HXEACLLIILLPRG-UHFFFAOYAL	C1CCNC(C1)C(=O)O	HMDB0000070
Proline	C5H9NO2	[M+H]+	116.071	6.86896	ONIBWKKTOPOVIA-BYPYZUCNBZ	C1C[C@H](NC1)C(=O)O	HMDB0000162
Purine	C5H4N4	[M+H]+	121.051	1.69278	KDCGOANMDULRCW-UHFFFAOYAO	c1c2c(nc[nH]2)ncn1	HMDB0001366
Putrescine	C4H12N2	[M+H-NH3]+	72.0807	14.3305	KIDHWZJUCRJVML-UHFFFAOYAX	C(CCN)CN	HMDB0001414
Putrescine	C4H12N2	[M+H]+	89.1073	14.3293	KIDHWZJUCRJVML-UHFFFAOYAX	C(CCN)CN	HMDB0001414
Pyridoxal 5-phosphate	C8H10NO6P	[M+H]+	248.032	7.18808	NGVDGCNFYWLIFO-UHFFFAOYAW	Cc1c(c(c(cn1)COP(=O)(O)O)C=O)O	HMDB0001491
Pyridoxamine	C8H12N2O2	[M+H]+	169.097	8.29301	NHZMQXZHNVQTQA-UHFFFAOYAS	Cc1c(c(c(cn1)CO)CN)O	HMDB0001431
Pyridoxine	C8H11NO3	[M+H]+	170.081	2.37544	LXNHXLLTXMVWPM-UHFFFAOYAQ	Cc1c(c(c(cn1)CO)CO)O	HMDB0000239
Pyridoxine	C8H11NO3	[M+H-H2O]+	152.071	2.38409	LXNHXLLTXMVWPM-UHFFFAOYAQ	Cc1c(c(c(cn1)CO)CO)O	HMDB0000239
Pyroglutamic acid	C5H7NO3	[M+H]+	130.05	6.58281	ODHCTXKNWHHXJC-VKHMYHEABY	C1CC(=O)N[C@@H]1C(=O)O	HMDB0000267
Riboflavin	C17H20N4O6	[M+H]+	377.146	2.32651	AUNGANRZJHBGPY-SCRDCRAPBG	Cc1cc2c(cc1C)n(c-3nc(=O)[nH]c(=O)c3n2)C[C@@H]([C@@H]([C@@H](CO)O)O)O	HMDB0000244
S-Adenosylhomocysteine	C14H20N6O5S	[M+H]+	385.129	9.27539	ZJUKTBDSGOFHSH-WFMPWKQPSA-N	N[C@@H](CCSC[C@H]1O[C@H]([C@H](O)[C@@H]1O)N1C=NC2=C1N=CN=C2N)C(O)=O	HMDB0000939
S-Adenosylmethionine	C15H22N6O5S	[M+H]+	399.144	12.8762	MEFKEPWMEQBLKI-AIRLBKTGSA-O	C[S+](CC[C@H](N)C(O)=O)C[C@H]1O[C@H]([C@H](O)[C@@H]1O)N1C=NC2=C1N=CN=C2N	HMDB0001185
Sarcosine	C3H7NO2	[M+H]+	90.055	8.25051	FSYKKLYZXJSNPZ-UHFFFAOYAL	CNCC(=O)O	HMDB0000271
Serine	C3H7NO3	[M+H]+	106.05	10.107	MTCFGRXMJLQNBG-REOHCLBHBX	C([C@@H](C(=O)O)N)O	HMDB0062263
Serotonin	C10H12N2O	[M+H]+	177.102	5.29023	QZAYGJVTTNCVMB-UHFFFAOYAX	c1cc2c(cc1O)c(c[nH]2)CCN	HMDB0000259
Serotonin	C10H12N2O	[M+H-NH3]+	160.076	5.24378	QZAYGJVTTNCVMB-UHFFFAOYAX	c1cc2c(cc1O)c(c[nH]2)CCN	HMDB0000259
Sulfadimethoxine	C12H14N4O4S	[M+H]+	311.081	0.8599	ZZORFUFYDOWNEF-UHFFFAOYAR	COc1cc(nc(n1)OC)NS(=O)(=O)c2ccc(cc2)N	HMDB0015621
Sulfadimethoxine	C12H14N4O4S	[M+Na]+	333.063	0.79933	ZZORFUFYDOWNEF-UHFFFAOYAR	COc1cc(nc(n1)OC)NS(=O)(=O)c2ccc(cc2)N	HMDB0015621
Taurine	C2H7NO3S	[M+H]+	126.022	9.04085	XOAAWQZATWQOTB-UHFFFAOYAA	C(CS(=O)(=O)O)N	HMDB0000251
Taurochenodeoxycholic acid	C26H45NO6S	[M+H]+	500.304	1.91172	BHTRKEVKTKCXOH-BJLOMENOBE	C[C@H](CC/C(=N/CCS(=O)(=O)O)/O)[C@H]1CC[C@@H]2[C@@]1(CC[C@H]3[C@H]2[C@@H](C[C@H]4[C@@]3(CC[C@H](C4)O)C)O)C	HMDB0000951
Taurochenodeoxycholic acid	C26H45NO6S	[M+NH4]+	517.331	1.81976	BHTRKEVKTKCXOH-BJLOMENOBE	C[C@H](CC/C(=N/CCS(=O)(=O)O)/O)[C@H]1CC[C@@H]2[C@@]1(CC[C@H]3[C@H]2[C@@H](C[C@H]4[C@@]3(CC[C@H](C4)O)C)O)C	HMDB0000951
Taurodeoxycholic acid	C26H45NO6S	[M+NH4]+	517.331	1.81661	AWDRATDZQPNJFN-VAYUFCLWBR	C[C@H](CCC(=O)NCCS(=O)(=O)O)[C@H]1CC[C@@H]2[C@@]1([C@H](C[C@H]3[C@H]2CC[C@H]4[C@@]3(CC[C@H](C4)O)C)O)C	HMDB0000896
Taurodeoxycholic acid	C26H45NO6S	[M+H-H2O]+	482.293	1.90889	AWDRATDZQPNJFN-VAYUFCLWBR	C[C@H](CCC(=O)NCCS(=O)(=O)O)[C@H]1CC[C@@H]2[C@@]1([C@H](C[C@H]3[C@H]2CC[C@H]4[C@@]3(CC[C@H](C4)O)C)O)C	HMDB0000896
Thiamine	C12H18N4OS	[M]+	265.112	5.59537	JZRWCGZRTZMZEH-UHFFFAOYSA-N	CC1=C(CCO)SC=[N+]1CC1=CN=C(C)N=C1N	HMDB0000235
Thiamine monophosphate	C12H18N4O4PS	[M]+	345.078	12.207	HZSAJDVWZRBGIF-UHFFFAOYSA-O	CC1=C(CCOP(O)(O)=O)SC=[N+]1CC1=CN=C(C)N=C1N	HMDB0002666
Thiamine pyrophosphate	C12H19N4O7P2S	[M]+	425.044	16.0965	AYEKOFBPNLCAJY-UHFFFAOYSA-O	CC1=C(CCOP(O)(=O)OP(O)(O)=O)SC=[N+]1CC1=CN=C(C)N=C1N	HMDB0001372
Threonine	C4H9NO3	[M+H]+	120.066	9.01483	AYFVYJQAPQTCCC-GBXIJSLDBG	C[C@H]([C@@H](C(=O)O)N)O	HMDB0000167
Thymidine	C10H14N2O5	[M+H]+	243.097	1.64711	IQFYYKKMVGJFEH-XLPZGREQBQ	Cc1cn(c(=O)[nH]c1=O)[C@H]2C[C@@H]([C@H](O2)CO)O	HMDB0000273
Thymidine monophosphate	C10H15N2O8P	[M+H]+	323.064	9.11462	GYOZYWVXFNDGLU-XLPZGREQSA-N	CC1=CN([C@H]2C[C@H](O)[C@@H](COP(O)(O)=O)O2)C(=O)NC1=O	HMDB0001227
Thymine	C5H6N2O2	[M+H]+	127.05	1.62196	RWQNBRDOKXIBIV-UHFFFAOYAL	Cc1c[nH]c(=O)[nH]c1=O	HMDB0000262
Tryptophan	C11H12N2O2	[M+H]+	205.097	5.74807	QIVBCDIJIAJPQS-VIFPVBQEBP	c1ccc2c(c1)c(c[nH]2)C[C@@H](C(=O)O)N	HMDB0000929
Tryptophan	C11H12N2O2	[M+H-NH3]+	188.071	5.74868	QIVBCDIJIAJPQS-VIFPVBQEBP	c1ccc2c(c1)c(c[nH]2)C[C@@H](C(=O)O)N	HMDB0000929
Tyrosine	C9H11NO3	[M+H]+	182.081	7.39723	OUYCCCASQSFEME-QMMMGPOBBZ	c1cc(ccc1C[C@@H](C(=O)O)N)O	HMDB0000158
Uracil	C4H4N2O2	[M+H]+	113.034	1.73468	ISAKRJDGNUQOIC-UHFFFAOYSA-N	O=C1NC=CC(=O)N1	HMDB0000300
Urea	CH4N2O	[M+H]+	61.0396	2.81921	XSQUKJJJFZCRTK-UHFFFAOYAF	C(=N)(N)O	HMDB0000294
Uric Acid	C5H4N4O3	[M+H]+	169.036	5.98152	LEHOTFFKMJEONL-UHFFFAOYAN	c12c([nH]c(=O)[nH]1)[nH]c(=O)[nH]c2=O	HMDB0000289
Uridine diphosphategalactose	C15H24N2O17P2	[M+NH4]+	584.089	15.394	HSCJRCZFDFQWRP-ABVWGUQPBC	c1cn(c(=O)[nH]c1=O)[C@H]2[C@@H]([C@@H]([C@H](O2)COP(=O)(O)OP(=O)(O)O[C@@H]3[C@@H]([C@H]([C@H]([C@H](O3)CO)O)O)O)O)O	HMDB0000302
Urocanic acid	C6H6N2O2	[M+H]+	139.05	2.21733	LOIYMIARKYCTBW-OWOJBTEDBA	c1c(nc[nH]1)/C=C/C(=O)O	HMDB0000301
Valine	C5H11NO2	[M+H]+	118.086	6.62235	KZSNJWFQEVHDMF-BYPYZUCNBW	CC(C)[C@@H](C(=O)O)N	HMDB0000883
Xanthine	C5H4N4O2	[M+H]+	153.041	2.50391	LRFVTYWOQMYALW-UHFFFAOYAT	O=C1NC2=C(NC=N2)C(=O)N1	HMDB0000292
Xanthurenic acid	C10H7NO4	[M+H]+	206.045	5.8238	FBZONXHGGPHHIY-UHFFFAOYAE	c1cc2c(cc(nc2c(c1)O)C(=O)O)O	HMDB0000881

## Sheet: Table S2. MCF 2.0 - negative mo
Metabolite Name	Chemicalformula	Adducttype	Precursormz	Retentiontime[min]	InChIKey	SMILES	HMDB ID
1,3-Dimethyluric acid	C7H8N4O3	[M-H]-	195.052	3.76025	OTSBKHHWSQYEHK-UHFFFAOYAM	Cn1c2c(c(=O)n(c1=O)C)[nH]c(=O)[nH]2	HMDB0001857
1-Methylguanine	C6H7N5O	[M-H]-	164.058	2.30622	RFLVMTUMFYRZCB-UHFFFAOYAM	Cn1c(=O)c2c([nH]cn2)nc1N	HMDB0003282
2,3-Dihydroxybenzoic acid	C7H6O4	[M-H]-	153.019	3.13836	GLDQAMYCGOIJDV-UHFFFAOYAE	c1cc(c(c(c1)O)O)C(=O)O	HMDB0000397
2,5-Furandicarboxylic acid	C6H4O5	[M-H]-	154.999	12.4194	CHTHALBTIRVDBM-UHFFFAOYAD	c1cc(oc1C(=O)O)C(=O)O	HMDB0004812
2,5-Furandicarboxylic acid	C6H4O5	[2M-H]-	311.004	12.4044	CHTHALBTIRVDBM-UHFFFAOYAD	c1cc(oc1C(=O)O)C(=O)O	HMDB0004812
2-Ketobutyric acid	C4H6O3	[M-H]-	101.024	2.83266	TYEYBOSBBBHJIV-UHFFFAOYAT	CCC(=O)C(=O)O	HMDB0000005
2-Phosphoglyceric acid	C3H7O7P	[M-H]-	184.986	13.7793	GXIURPTVHJPJLF-UHFFFAOYAQ	C(C(C(=O)O)OP(=O)(O)O)O	HMDB0000362
3,4,5-Trimethoxycinnamic acid	C12H14O5	[M-H]-	237.077	1.62555	YTFVRYKNXDADBI-SNAWJCMRBU	COc1cc(cc(c1OC)OC)/C=C/C(=O)O	HMDB0002511
3,5-Diiodothyronine	C15H13I2NO4	[M-H]-	523.886	2.31924	ZHSOTLOTTDYIIK-UHFFFAOYAA	c1cc(ccc1O)Oc2c(cc(cc2I)CC(C(=O)O)N)I	HMDB0000582
3-Methylhistidine	C7H11N3O2	[M-H]-	168.078	9.77319	JDHILDINMRGULE-UHFFFAOYAX	Cn1cncc1CC(C(=O)O)N	HMDB0000479
3-Methylthiopropionic acid	C4H8O2S	[M-H]-	119.017	3.23917	CAOMCZAIALVUPA-UHFFFAOYAJ	CSCCC(=O)O	HMDB0001527
3-Phosphoglyceric acid	C3H7O7P	[M-H]-	184.986	13.9454	OSJPPGNTCRNQQC-UHFFFAOYSA-N	OC(COP(O)(O)=O)C(O)=O	HMDB0000807
4-Hydroxybenzoic acid	C7H6O3	[M-H]-	137.024	5.8771	FJKROLUGYXJWQN-UHFFFAOYAQ	c1cc(ccc1C(=O)O)O	HMDB0000500
4-Hydroxycinnamic acid	C9H8O3	[M-H]-	163.04	4.422	NGSWKAQJJWESNS-ZZXKWVIFBJ	c1cc(ccc1/C=C/C(=O)O)O	HMDB0002035
4-Hydroxyproline	C5H9NO3	[M-H]-	130.051	8.69629	PMMYEEVYMWASQN-DMTCNVIQSA-N	O[C@H]1CN[C@@H](C1)C(O)=O	HMDB0000725
5-Aminolevulinic acid	C5H9NO3	[M-H]-	130.051	10.375	ZGXJTSGNIOSYLO-UHFFFAOYAL	C(CC(=O)O)C(=O)CN	HMDB0001149
5-Aminolevulinic acid	C5H9NO3	[M-H2O-H]-	112.04	10.3063	ZGXJTSGNIOSYLO-UHFFFAOYAL	C(CC(=O)O)C(=O)CN	HMDB0001149
5-Aminovaleric acid	C5H11NO2	[M-H]-	116.072	10.2823	JJMDCOVWQOJGCB-UHFFFAOYAD	C(CCN)CC(=O)O	HMDB0003355
5-Hydroxylysine	C6H14N2O3	[M-H]-	161.093	15.4543	YSMODUONRAFBET-UHNVWZDZSA-N	NC[C@H](O)CC[C@H](N)C(O)=O	HMDB0000450
5-Methoxytryptophan	C12H14N2O3	[M-H]-	233.093	5.29128	KVNPSKDDJARYKK-UHFFFAOYAI	COc1ccc2c(c1)c(c[nH]2)CC(C(=O)O)N	HMDB0002339
5-Methoxytryptophan	C12H14N2O3	[2M-H]-	467.194	5.35249	KVNPSKDDJARYKK-UHFFFAOYAI	COc1ccc2c(c1)c(c[nH]2)CC(C(=O)O)N	HMDB0002339
6-Phosphogluconic acid	C6H13O10P	[M-H]-	275.017	14.8324	BIRSGZKFKXLSJQ-SQOUGZDYBT	C([C@H]([C@H]([C@@H]([C@H](C(=O)O)O)O)O)O)OP(=O)(O)O	HMDB0001316
Acetoacetic acid	C4H6O3	[M-H]-	101.024	5.01377	WDJHALXBUFZDSR-UHFFFAOYAH	CC(=O)CC(=O)O	HMDB0000060
Acetylcarnitine	C9H17NO4	[M+CH3COO]-	262.13	6.49322	RDHQFKQIGNGIED-UHFFFAOYSA-N	CC(=O)OC(CC([O-])=O)C[N+](C)(C)C	HMDB0000201
Acetylcarnitine	C9H17NO4	[M-H]-	202.108	6.49383	RDHQFKQIGNGIED-UHFFFAOYSA-N	CC(=O)OC(CC([O-])=O)C[N+](C)(C)C	HMDB0000201
Acetyl-CoA	C23H38N7O17P3S	[M-H]-	808.119	11.5968	ZSLZBFCDCINBPY-ZSJPKINUSA-N	CC(=O)SCCNC(=O)CCNC(=O)[C@H](O)C(C)(C)COP(O)(=O)OP(O)(=O)OC[C@H]1O[C@H]([C@H](O)[C@@H]1OP(O)(O)=O)N1C=NC2=C1N=CN=C2N	HMDB0001206
Acetyl-CoA	C23H38N7O17P3S	[M-2H]2-	403.556	11.6992	ZSLZBFCDCINBPY-ZSJPKINUSA-N	CC(=O)SCCNC(=O)CCNC(=O)[C@H](O)C(C)(C)COP(O)(=O)OP(O)(=O)OC[C@H]1O[C@H]([C@H](O)[C@@H]1OP(O)(O)=O)N1C=NC2=C1N=CN=C2N	HMDB0001206
Acetylcysteine	C5H9NO3S	[M-H]-	162.023	4.49246	PWKSKIMOESPYIA-BYPYZUCNBU	CC(=O)N[C@@H](CS)C(=O)O	HMDB0001890
Acetylphosphate	C2H5O5P	[M+CH3COO]-	199.001	13.6732	LIPOUNRJVLNBCD-UHFFFAOYAV	CC(=O)OP(=O)(O)O	HMDB0001494
Adenine	C5H5N5	[M-H]-	134.047	2.25862	GFFGJBXGBJISGV-UHFFFAOYAT	c1[nH]c(c-2ncnc2n1)N	HMDB0000034
Adenosine	C10H13N5O4	[M+CH3COO]-	326.111	2.3495	OIRDTQYFTABQOQ-KQYNXXCUBX	c1nc(c2c(n1)n(cn2)[C@H]3[C@@H]([C@@H]([C@H](O3)CO)O)O)N	HMDB0000050
Adenosine	C10H13N5O4	[M+Cl]-	302.066	2.39661	OIRDTQYFTABQOQ-KQYNXXCUBX	c1nc(c2c(n1)n(cn2)[C@H]3[C@@H]([C@@H]([C@H](O3)CO)O)O)N	HMDB0000050
Adenosine	C10H13N5O4	[M-H]-	266.089	2.3351	OIRDTQYFTABQOQ-KQYNXXCUBX	c1nc(c2c(n1)n(cn2)[C@H]3[C@@H]([C@@H]([C@H](O3)CO)O)O)N	HMDB0000050
Adenosine diphosphate	C10H15N5O10P2	[M-H]-	426.022	12.6789	XTWYTFMLZFPYCI-KQYNXXCUBP	c1nc(c2c(n1)n(cn2)[C@H]3[C@@H]([C@@H]([C@H](O3)COP(=O)(O)OP(=O)(O)O)O)O)N	HMDB0001341
Adenosine diphosphate ribose	C15H23N5O14P2	[M-H]-	558.064	12.0762	SRNWOUGRCWSEMX-MRUDJCSFSA-N	NC1=NC=NC2=C1N=CN2C1O[C@H](COP(O)(=O)OP(O)(=O)OC[C@H]2O[C@@H](O)[C@H](O)[C@@H]2O)[C@@H](O)[C@H]1O	HMDB0001178
Adenosine monophosphate	C10H14N5O7P	[M-H]-	346.056	11.2026	UDMBCSSLTHHNCD-KQYNXXCUBP	c1nc(c2c(n1)n(cn2)[C@H]3[C@@H]([C@@H]([C@H](O3)COP(=O)(O)O)O)O)N	HMDB0000045
Adenosine triphosphate	C10H16N5O13P3	[M-H]-	505.988	14.2285	ZKHQWZAMYRWXGA-KQYNXXCUBG	c1nc(c2c(n1)n(cn2)[C@H]3[C@@H]([C@@H]([C@H](O3)COP(=O)(O)OP(=O)(O)OP(=O)(O)O)O)O)N	HMDB0000538
Alanine	C3H7NO2	[M-H]-	88.0404	8.81857	QNAYBMKLOCPYGJ-REOHCLBHBS	C[C@@H](C(=O)O)N	HMDB0000161
Allantoin	C4H6N4O3	[M-H]-	157.037	5.5514	POJWUDADGALRAB-UHFFFAOYAE	C1(C(=NC(=N1)O)O)NC(=N)O	HMDB0000462
Allantoin	C4H6N4O3	[2M-H]-	315.081	5.49311	POJWUDADGALRAB-UHFFFAOYAE	C1(C(=NC(=N1)O)O)NC(=N)O	HMDB0000462
Alpha-aminobutyric acid	C4H9NO2	[M-H]-	102.056	7.82613	QWCKQJZIFLGMSD-UHFFFAOYAG	CCC(C(=O)O)N	HMDB0000452
Alpha-ketoisovaleric acid	C5H8O3	[M-H]-	115.04	2.21321	QHKABHOOEWYVLI-UHFFFAOYAY	CC(C)C(=O)C(=O)O	HMDB0000019
Aminoadipic acid	C6H11NO4	[M-H]-	160.061	11.8316	OYIFNHCXNCRBQI-BYPYZUCNBJ	C(C[C@@H](C(=O)O)N)CC(=O)O	HMDB0000510
Aminoadipic acid	C6H11NO4	[M-H2O-H]-	142.051	11.7606	OYIFNHCXNCRBQI-BYPYZUCNBJ	C(C[C@@H](C(=O)O)N)CC(=O)O	HMDB0000510
Anserine	C10H16N4O3	[M-H]-	239.115	10.8412	MYYIAHXIVFADCU-QMMMGPOBBJ	Cn1cncc1C[C@@H](C(=O)O)/N=C(/CCN)\O	HMDB0000194
Arginine	C6H14N4O2	[M-H]-	173.104	14.243	ODKSFYDXXFIFQN-BYPYZUCNBA	C(C[C@@H](C(=O)O)N)CNC(=N)N	HMDB0000517
Asparagine	C4H8N2O3	[M-H]-	131.046	10.0944	DCXYFEDJOCDNAF-REOHCLBHSA-N	N[C@@H](CC(N)=O)C(O)=O	HMDB0000168
Asparagine	C4H6N2O2	[M-H-H2O]-	113.036	10.0809	DCXYFEDJOCDNAF-REOHCLBHSA-N	N[C@@H](CC(N)=O)C(O)=O	HMDB0000168
Aspartic acid	C4H7NO4	[M-H]-	132.03	11.5242	CKLJMWTZIZZHCS-REOHCLBHBW	C([C@@H](C(=O)O)N)C(=O)O	HMDB0000191
Azelaic acid	C9H16O4	[M-H]-	187.098	9.37204	BDJRBEYXGGNYIS-UHFFFAOYAK	C(CCCC(=O)O)CCCC(=O)O	HMDB0000784
Beta-Alanine	C3H7NO2	[M-H]-	88.0404	9.65771	UCMIRNVEIXFBKS-UHFFFAOYAL	C(CN)C(=O)O	HMDB0000056
Bilirubin	C33H36N4O6	[M-H]-	583.256	1.59181	BPYKTIZUTYGOLE-IFADSCNNBS	Cc1c(c([nH]c1/C=C\2/C(=C(C(=O)N2)C=C)C)Cc3c(c(c([nH]3)/C=C\4/C(=C(C(=O)N4)C)C=C)C)CCC(=O)O)CCC(=O)O	HMDB0000054
Biliverdin	C33H34N4O6	[M-H]-	581.241	1.65346	QBUVFDKTZJNUPP-BBROENKCBK	CC1=C(/C(=C/C2=C(C(=C(N2)/C=C\3/C(=C(C(=O)N3)C)C=C)C)CCC(=O)O)/N=C1/C=C\4/C(=C(C(=O)N4)C=C)C)CCC(=O)O	HMDB0001008
Biotin	C10H16N2O3S	[M-H]-	243.081	6.11546	YBJHBAHKTGYVGT-ZKWXMUAHBB	C1[C@H]2[C@@H]([C@@H](S1)CCCCC(=O)O)NC(=O)N2	HMDB0000030
Butyric acid	C4H8O2	[M-H]-	87.0452	2.79987	FERIUCNNQQJTOY-UHFFFAOYAP	CCCC(=O)O	HMDB0000039
Carnitine	C7H15NO3	[M+CH3COO]-	220.119	8.55463	PHIQHXFUZVPYII-UHFFFAOYAT	C[N+](C)(C)CC(CC(=O)[O-])O	HMDB0000062
Carnosine	C9H14N4O3	[M-H]-	225.099	11.4367	CQOVPNPJLQNMDC-ZETCQYMHBX	c1c(nc[nH]1)C[C@@H](C(=O)O)NC(=O)CCN	HMDB0000033
Chenodeoxycholic acid	C24H40O4	[M-H]-	391.285	1.59552	RUDATBOHQWOJDD-BSWAIDMHSA-N	[H][C@@]1(CC[C@@]2([H])[C@]3([H])[C@H](O)C[C@]4([H])C[C@H](O)CC[C@]4(C)[C@@]3([H])CC[C@]12C)[C@H](C)CCC(O)=O	HMDB0000518
Cholic acid	C24H40O5	[M-H]-	407.28	2.11518	BHQCQFFYRZLCQQ-OELDTZBJSA-N	C[C@H](CCC(O)=O)[C@H]1CC[C@H]2[C@@H]3[C@H](O)C[C@@H]4C[C@H](O)CC[C@]4(C)[C@H]3C[C@H](O)[C@]12C	HMDB0000619
Cholic acid	C24H40O5	[M+Cl]-	443.257	2.13168	BHQCQFFYRZLCQQ-OELDTZBJSA-N	C[C@H](CCC(O)=O)[C@H]1CC[C@H]2[C@@H]3[C@H](O)C[C@@H]4C[C@H](O)CC[C@]4(C)[C@H]3C[C@H](O)[C@]12C	HMDB0000619
Cinnamic acid	C9H8O2	[M-H]-	147.045	1.96501	WBYWAXJHAXSJNI-VOTSOKGWBT	c1ccc(cc1)/C=C/C(=O)O	HMDB0000567
cis-Aconitic acid	C6H6O6	[M-H]-	173.009	12.8925	GTZCVFVGUGFEME-IWQZZHSRBS	C(/C(=C/C(=O)O)/C(=O)O)C(=O)O	HMDB0000072
Citraconic acid	C5H6O4	[M-H]-	129.019	2.68878	HNEGQIOMVPPMNR-IHWYPQMZBK	C/C(=C/C(=O)O)/C(=O)O	HMDB0000634
Citraconic acid	C5H6O4	[M-H2O-H]-	111.009	2.95227	HNEGQIOMVPPMNR-IHWYPQMZBK	C/C(=C/C(=O)O)/C(=O)O	HMDB0000634
Citramalic acid	C5H8O5	[M-H]-	147.03	11.3136	XFTRTWQBIOMVPK-UHFFFAOYAT	CC(CC(=O)O)(C(=O)O)O	HMDB0000426
Citrulline	C6H13N3O3	[M-H]-	174.088	10.5988	RHGKLRLOHDJJDR-UHFFFAOYAQ	C(CC(C(=O)O)N)CNC(=O)N	HMDB0000904
Citrulline	C6H13N3O3	[2M-H]-	349.184	10.5675	RHGKLRLOHDJJDR-UHFFFAOYAQ	C(CC(C(=O)O)N)CNC(=O)N	HMDB0000904
Creatinine	C4H7N3O	[M-H]-	112.052	2.76169	DDRJAANPRJIHGJ-UHFFFAOYAV	CN1CC(=NC1=N)O	HMDB0000562
Crotonic acid	C4H6O2	[M-H]-	85.0295	3.83784	LDHQCZJRKDOVOX-NSCUHMNNBH	C/C=C/C(=O)O	HMDB0010720
Cyclic AMP	C10H12N5O6P	[M-H]-	328.045	7.08037	IVOMOUWHDPKRLL-HMEJCUHCBO	c1nc(c2c(n1)n(cn2)[C@H]3C([C@@H]4[C@H](O3)COP(=O)(O4)O)O)N	HMDB0000058
Cystathionine	C7H14N2O4S	[M-H]-	221.06	13.0669	ILRYLPWNYFXEMH-UHFFFAOYAH	C(CSCC(C(=O)O)N)C(C(=O)O)N	HMDB0000099
Cysteic acid	C3H7NO5S	[M-H]-	167.997	11.0305	XVOYSCVBGLVSOL-UHFFFAOYAW	C(C(C(=O)O)N)S(=O)(=O)O	HMDB0002757
Cysteine-S-sulfate	C3H7NO5S2	[M-H]-	199.969	10.5949	NOKPBJYHPHHWAN-REOHCLBHBK	C([C@@H](C(=O)O)N)SS(=O)(=O)O	HMDB0000731
Cystine	C6H12N2O4S2	[M-H]-	239.017	12.7029	LEVWYRKDKASIDU-IMJSIDKUBJ	C([C@@H](C(=O)O)N)SSC[C@@H](C(=O)O)N	HMDB0000192
Cytidine	C9H13N3O5	[M-H]-	242.078	5.25686	UHDGCWIWMRVCDJ-XVFCMESIBD	c1cn(c(=O)nc1N)[C@H]2[C@@H]([C@@H]([C@H](O2)CO)O)O	HMDB0000089
Cytidine	C9H13N3O5	[M+CH3COO]-	302.099	5.30282	UHDGCWIWMRVCDJ-XVFCMESIBD	c1cn(c(=O)nc1N)[C@H]2[C@@H]([C@@H]([C@H](O2)CO)O)O	HMDB0000089
Cytidine diphosphate	C9H15N3O11P2	[M-H]-	402.011	14.2844	ZWIADYZPOWUWEW-XVFCMESIBF	c1cn(c(nc1=N)O)[C@H]2[C@@H]([C@@H]([C@H](O2)COP(=O)(O)OP(=O)(O)O)O)O	HMDB0001546
Cytidine monophosphate	C9H14N3O8P	[M-H]-	322.045	12.7537	IERHLVCPSMICTF-XVFCMESIBY	c1cn(c(=O)nc1N)[C@H]2[C@@H]([C@@H]([C@H](O2)COP(=O)(O)O)O)O	HMDB0000095
Cytidine triphosphate	C9H16N3O14P3	[M-H]-	481.977	15.7402	PCDQPRRSZKQHHS-XVFCMESIBL	c1cn(c(=O)nc1N)[C@H]2[C@@H]([C@@H]([C@H](O2)COP(=O)(O)OP(=O)(O)OP(=O)(O)O)O)O	HMDB0000082
Cytosine	C4H5N3O	[M-H]-	110.036	3.68273	OPTASPLRGRRNAP-UHFFFAOYAY	c1cnc(=O)[nH]c1N	HMDB0000630
Deoxyadenosine	C10H13N5O3	[M+CH3COO]-	310.116	1.91811	OLXZPDWKRNYJJZ-RRKCRQDMBK	c1nc(c2c(n1)n(cn2)[C@H]3C[C@@H]([C@H](O3)CO)O)N	HMDB0000101
Deoxyadenosine	C10H13N5O3	[M-H]-	250.095	1.85599	OLXZPDWKRNYJJZ-RRKCRQDMBK	c1nc(c2c(n1)n(cn2)[C@H]3C[C@@H]([C@H](O3)CO)O)N	HMDB0000101
Deoxyadenosine	C10H13N5O3	[M+Cl]-	286.071	1.69017	OLXZPDWKRNYJJZ-RRKCRQDMBK	c1nc(c2c(n1)n(cn2)[C@H]3C[C@@H]([C@H](O3)CO)O)N	HMDB0000101
Deoxyadenosine monophosphate	C10H14N5O6P	[M-H]-	330.061	10.7328	KHWCHTKSEGGWEX-RRKCRQDMBS	c1nc(c2c(n1)n(cn2)[C@H]3C[C@@H]([C@H](O3)COP(=O)(O)O)O)N	HMDB0000905
Deoxycholic acid	C24H40O4	[M-H]-	391.285	1.65237	KXGVEGMKQFWNSR-LLQZFEROBK	C[C@H](CCC(=O)O)[C@H]1CC[C@@H]2[C@@]1([C@H](C[C@H]3[C@H]2CC[C@H]4[C@@]3(CC[C@H](C4)O)C)O)C	HMDB0000626
Deoxycytidine	C9H13N3O4	[M-H]-	226.083	3.81659	CKTSBUTUHBMZGZ-SHYZEUOFBO	c1cn(c(=O)nc1N)[C@H]2C[C@@H]([C@H](O2)CO)O	HMDB0000014
Deoxycytidine	C9H13N3O4	[M+CH3COO]-	286.104	3.87833	CKTSBUTUHBMZGZ-SHYZEUOFBO	c1cn(c(=O)nc1N)[C@H]2C[C@@H]([C@H](O2)CO)O	HMDB0000014
Deoxycytidine monophosphate	C9H14N3O7P	[M-H]-	306.05	12.2151	NCMVOABPESMRCP-SHYZEUOFSA-N	NC1=NC(=O)N(C=C1)[C@H]1C[C@H](O)[C@@H](COP(O)(O)=O)O1	HMDB0001202
Deoxyguanosine	C10H13N5O4	[M-H]-	266.089	4.67054	YKBGVTZYEHREMT-KVQBGUIXSA-N	NC1=NC2=C(N=CN2[C@H]2C[C@H](O)[C@@H](CO)O2)C(=O)N1	HMDB0000085
Deoxyguanosine monophosphate	C10H14N5O7P	[M-H]-	346.056	12.4163	LTFMZDNNPPEQNG-KVQBGUIXBV	c1nc2c(n1[C@H]3C[C@@H]([C@H](O3)COP(=O)(O)O)O)[nH]c(=N)nc2O	HMDB0001044
Deoxyguanosine triphosphate	C10H16N5O13P3	[M-H]-	505.988	15.7316	HAAZLUGHYHWQIW-KVQBGUIXBC	c1nc2c(=O)[nH]c(nc2n1[C@H]3C[C@@H]([C@H](O3)COP(=O)(O)OP(=O)(O)OP(=O)(O)O)O)N	HMDB0001440
Deoxyinosine	C10H12N4O4	[M-H]-	251.079	2.829	VGONTNSXDCQUGY-RRKCRQDMBC	c1nc2c(c(n1)O)ncn2[C@H]3C[C@@H]([C@H](O3)CO)O	HMDB0000071
Deoxyinosine	C10H12N4O4	[2M-H]-	503.164	2.92115	VGONTNSXDCQUGY-RRKCRQDMBC	c1nc2c(c(n1)O)ncn2[C@H]3C[C@@H]([C@H](O3)CO)O	HMDB0000071
Deoxythymidine diphosphate	C10H16N2O11P2	[M-H]-	401.016	12.302	UJLXYODCHAELLY-XLPZGREQSA-N	CC1=CN([C@H]2C[C@H](O)[C@@H](COP(O)(=O)OP(O)(O)=O)O2)C(=O)NC1=O	HMDB0001274
Deoxythymidine triphosphate	C10H17N2O14P3	[M-H]-	480.982	13.2586	NHVNXKFIZYSCEB-XLPZGREQSA-N	CC1=CN([C@H]2C[C@H](O)[C@@H](COP(O)(=O)OP(O)(=O)OP(O)(O)=O)O2)C(=O)NC1=O	HMDB0001342
Deoxyuridine	C9H12N2O5	[M-H]-	227.067	1.82322	MXHRCPNRJAMMIM-SHYZEUOFBK	c1cn(c(=O)[nH]c1=O)[C@H]2C[C@@H]([C@H](O2)CO)O	HMDB0000012
Deoxyuridine	C9H12N2O5	[M+CH3COO]-	287.088	1.85379	MXHRCPNRJAMMIM-SHYZEUOFBK	c1cn(c(=O)[nH]c1=O)[C@H]2C[C@@H]([C@H](O2)CO)O	HMDB0000012
Deoxyuridine	C9H12N2O5	[M+Cl]-	263.044	1.83819	MXHRCPNRJAMMIM-SHYZEUOFBK	c1cn(c(=O)[nH]c1=O)[C@H]2C[C@@H]([C@H](O2)CO)O	HMDB0000012
Diethyldithiocarbamic acid	C5H11NS2	[M-H]-	148.026	1.49499	LMBWSYZSUOEYSN-UHFFFAOYSA-N	CCN(CC)C(S)=S	HMDB0251244
Dihydroorotic acid	C5H6N2O4	[M-H]-	157.025	7.27375	UFIVEPVSAGBUSI-UHFFFAOYAI	C1C(NC(=O)NC1=O)C(=O)O	HMDB0003349
Dihydroxyacetone	C3H6O3	[M-H]-	89.0244	2.49132	RXKJFZQQPQGTFL-UHFFFAOYSA-N	OCC(=O)CO	HMDB0001882
Dihydroxyacetone	C3H6O3	[2M-H]-	179.056	2.44544	RXKJFZQQPQGTFL-UHFFFAOYSA-N	OCC(=O)CO	HMDB0001882
Dihydroxyacetone phosphate	C3H7O6P	[M-H]-	168.991	12.0658	GNGACRATGGDKBX-UHFFFAOYSA-N	OCC(=O)COP(O)(O)=O	HMDB0001473
Dopamine	C8H11NO2	[M-H]-	152.072	7.99665	VYFYYTLLBUKUHU-UHFFFAOYAA	c1cc(c(cc1CCN)O)O	HMDB0000073
Erythrose 4-phosphate	C4H9O7P	[M-H]-	199.002	12.6555	NGHMDNPXVRFFGS-IUYQGCFVSA-N	O[C@H](COP(O)(O)=O)[C@@H](O)C=O	HMDB0001321
FAD	C27H33N9O15P2	[M-H]-	784.15	10.1026	VWWQXMAJTJZDQX-UYBVJOGSBL	Cc1cc2c(cc1C)n(c-3nc(=O)[nH]c(=O)c3n2)C[C@@H]([C@@H]([C@@H](COP(=O)(O)OP(=O)(O)OC[C@@H]4[C@H]([C@H]([C@@H](O4)n5cnc6c5ncnc6N)O)O)O)O)O	HMDB0001248
FAD	C27H33N9O15P2	[M-2H]2-	391.571	10.0152	VWWQXMAJTJZDQX-UYBVJOGSBL	Cc1cc2c(cc1C)n(c-3nc(=O)[nH]c(=O)c3n2)C[C@@H]([C@@H]([C@@H](COP(=O)(O)OP(=O)(O)OC[C@@H]4[C@H]([C@H]([C@@H](O4)n5cnc6c5ncnc6N)O)O)O)O)O	HMDB0001248
Flavin Mononucleotide	C17H21N4O9P	[M-H]-	455.097	9.72563	FVTCRASFADXXNN-SCRDCRAPBE	Cc1cc2c(cc1C)n(c-3nc(=O)[nH]c(=O)c3n2)C[C@@H]([C@@H]([C@@H](COP(=O)(O)O)O)O)O	HMDB0001520
Folic acid	C19H19N7O6	[M-2H]2-	219.562	13.225	OVBPIULPVIDEAO-LBPRGKRZBH	c1cc(ccc1C(=O)N[C@@H](CCC(=O)O)C(=O)O)NCc2cnc3c(n2)c(nc(n3)N)O	HMDB0000121
Folic acid	C19H19N7O6	[M-H]-	440.132	13.2099	OVBPIULPVIDEAO-LBPRGKRZBH	c1cc(ccc1C(=O)N[C@@H](CCC(=O)O)C(=O)O)NCc2cnc3c(n2)c(nc(n3)N)O	HMDB0000121
Fructose	C6H12O6	[M-H]-	179.056	6.14238	RFSUNEUAIZKAJO-ARQDHWQXSA-N	OC[C@H]1O[C@](O)(CO)[C@@H](O)[C@@H]1O	HMDB0000660
Fructose	C6H12O6	[M+Cl]-	215.033	6.17255	RFSUNEUAIZKAJO-ARQDHWQXSA-N	OC[C@H]1O[C@](O)(CO)[C@@H](O)[C@@H]1O	HMDB0000660
Fructose 1,6-bisphosphate	C6H14O12P2	[M-H]-	338.989	16.5304	RNBGYGVWRKECFJ-ARQDHWQXBZ	C([C@@H]1[C@H]([C@@H]([C@](O1)(COP(=O)(O)O)O)O)O)OP(=O)(O)O	HMDB0001058
Fructose 1-phosphate	C6H13O9P	[M-H]-	259.022	12.7929	RHKKZBWRNHGJEZ-ARQDHWQXSA-N	OC[C@H]1O[C@](O)(COP(O)(O)=O)[C@@H](O)[C@@H]1O	HMDB0001076
Fructose 1-phosphate	C6H13O9P	[2M-H]-	519.052	12.7363	RHKKZBWRNHGJEZ-ARQDHWQXSA-N	OC[C@H]1O[C@](O)(COP(O)(O)=O)[C@@H](O)[C@@H]1O	HMDB0001076
Fructose 6-phosphate	C6H13O9P	[M-H]-	259.022	12.7485	BGWGXPAPYGQALX-ARQDHWQXSA-N	OC[C@@]1(O)O[C@H](COP(O)(O)=O)[C@@H](O)[C@@H]1O	HMDB0000124
Fructose 6-phosphate	C6H13O9P	[2M-H]-	519.052	12.7944	BGWGXPAPYGQALX-ARQDHWQXSA-N	OC[C@@]1(O)O[C@H](COP(O)(O)=O)[C@@H](O)[C@@H]1O	HMDB0000124
Fumaric acid	C4H4O4	[M-H]-	115.004	12.9539	VZCYOOQTPOCHFL-OWOJBTEDBF	C(=C/C(=O)O)\C(=O)O	HMDB0000134
Galactose 1-phosphate	C6H13O9P	[M-H]-	259.022	12.7371	HXXFSFRBOHSIMQ-FPRJBGLDSA-N	OC[C@H]1O[C@H](OP(O)(O)=O)[C@H](O)[C@@H](O)[C@H]1O	HMDB0000645
Galactose 1-phosphate	C6H13O9P	[2M-H]-	519.052	12.6762	HXXFSFRBOHSIMQ-FPRJBGLDSA-N	OC[C@H]1O[C@H](OP(O)(O)=O)[C@H](O)[C@@H](O)[C@H]1O	HMDB0000645
Glucaric acid	C6H10O8	[M-H]-	209.03	12.887	DSLZVSRJTYRBFB-LLEIAEIEBD	[C@H]([C@@H]([C@@H](C(=O)O)O)O)([C@H](C(=O)O)O)O	HMDB0000663
Glucaric acid	C6H10O8	[2M-H]-	419.068	12.933	DSLZVSRJTYRBFB-LLEIAEIEBD	[C@H]([C@@H]([C@@H](C(=O)O)O)O)([C@H](C(=O)O)O)O	HMDB0000663
Gluconic acid	C6H12O7	[M-H]-	195.051	10.499	RGHNJXZEOKUKBD-SQOUGZDYSA-N	OC[C@@H](O)[C@@H](O)[C@H](O)[C@@H](O)C(O)=O	HMDB0000625
Glucosamine 6-phosphate	C6H14NO8P	[M-H]-	258.038	13.6605	XHMJOUIAFHJHBW-VFUOTHLCBT	C([C@@H]1[C@@H]([C@@H]([C@H]([C@@H](O1)O)N)O)O)OP(=O)(O)O	HMDB0001254
Glucose	C6H12O6	[M-H]-	179.056	7.87458	WQZGKKKJIJFFOK-DVKNGEFBSA-N	OC[C@H]1O[C@H](O)[C@H](O)[C@@H](O)[C@@H]1O	HMDB0000122
Glucose 1,6-bisphosphate	C6H14O12P2	[M-H]-	338.989	16.2115	RWHOZGRAXYWRNX-VFUOTHLCSA-N	O[C@H]1[C@H](O)[C@@H](COP(O)(O)=O)O[C@H](OP(O)(O)=O)[C@@H]1O	HMDB0003514
Glucose 1-phosphate	C6H13O9P	[M-H]-	259.022	12.6458	HXXFSFRBOHSIMQ-VFUOTHLCSA-N	OC[C@H]1O[C@H](OP(O)(O)=O)[C@H](O)[C@@H](O)[C@@H]1O	HMDB0001586
Glucose 1-phosphate	C6H13O9P	[2M-H]-	519.052	12.6167	HXXFSFRBOHSIMQ-VFUOTHLCSA-N	OC[C@H]1O[C@H](OP(O)(O)=O)[C@H](O)[C@@H](O)[C@@H]1O	HMDB0001586
Glucose 6-phosphate	C6H13O9P	[M-H]-	259.022	13.5351	NBSCHQHZLSJFNQ-GASJEMHNSA-N	OC1O[C@H](COP(O)(O)=O)[C@@H](O)[C@H](O)[C@H]1O	HMDB0001401
Glucuronolactone	C6H8O6	[M-H]-	175.025	2.9394	OGLCQHRZUSEXNB-WHDMSYDLSA-N	O[C@@H]1O[C@@H]2[C@@H](O)C(=O)O[C@@H]2[C@H]1O	HMDB0006355
Glucuronolactone	C6H8O6	[2M-H]-	351.057	2.7906	OGLCQHRZUSEXNB-WHDMSYDLSA-N	O[C@@H]1O[C@@H]2[C@@H](O)C(=O)O[C@@H]2[C@H]1O	HMDB0006355
Glutamic acid	C5H9NO4	[M-H]-	146.046	11.3994	WHUUTDBJXJRKMK-VKHMYHEABN	C(CC(=O)O)[C@@H](C(=O)O)N	HMDB0000148
Glutamine	C5H10N2O3	[M-H]-	145.062	9.83134	ZDXPYRJPNDTMRX-UHFFFAOYAL	C(CC(=O)N)C(C(=O)O)N	HMDB0000641
Glutathione (GSH)	C10H17N3O6S	[M-H]-	306.077	11.1942	RWSXRVCMGQZWBV-WDSKDSINSA-N	N[C@@H](CCC(=O)N[C@@H](CS)C(=O)NCC(O)=O)C(O)=O	HMDB0000125
Glutathione (GSSG)	C20H32N6O12S2	[M-H]-	611.145	14.5752	YPZRWBKMTBYPTK-BJDJZHNGBD	C(CC(=O)N[C@@H](CSSC[C@@H](C(=O)NCC(=O)O)NC(=O)CC[C@@H](C(=O)O)N)C(=O)NCC(=O)O)[C@@H](C(=O)O)N	HMDB0003337
Glyceraldehyde	C3H6O3	[M-H]-	179.056	6.30546	MNQZXJOMYWMBOU-UHFFFAOYAU	C(C(C=O)O)O	HMDB0001051
Glyceraldehyde	C3H6O3	[M-H]-	89.0244	6.24387	MNQZXJOMYWMBOU-UHFFFAOYAU	C(C(C=O)O)O	HMDB0001051
Glyceraldehyde 3-phosphate	C3H7O6P	[M-H]-	168.991	12.6818	LXJXRIRHZLFYRP-VKHMYHEASA-N	O[C@H](COP(O)(O)=O)C=O	HMDB0001112
Glycerol 3-phosphate	C3H9O6P	[M-H]-	171.006	11.8832	AWUCVROLDVIAJX-GSVOUGTGSA-N	OC[C@@H](O)COP(O)(O)=O	HMDB0000126
Glycine	C2H5NO2	[M-H]-	74.0248	9.63898	DHMQDGOQFOQNFH-UHFFFAOYAW	C(C(=O)O)N	HMDB0000123
Glycolic acid	C2H4O3	[M-H]-	75.0088	7.75188	AEMRFAOFKBGASW-UHFFFAOYAR	C(C(=O)O)O	HMDB0000115
Guanidoacetic acid	C3H7N3O2	[M-H]-	116.046	9.44393	BPMFZUMJYQTVII-UHFFFAOYAQ	C(C(=O)O)NC(=N)N	HMDB0000128
Guanidoacetic acid	C3H7N3O2	[2M-H]-	233.1	9.40195	BPMFZUMJYQTVII-UHFFFAOYAQ	C(C(=O)O)NC(=N)N	HMDB0000128
Guanine	C5H5N5O	[M-H]-	150.042	4.81334	UYTPUPDQBNUYGX-UHFFFAOYAE	c1[nH]c2c(=O)[nH]c(nc2n1)N	HMDB0000132
Guanosine	C10H13N5O5	[M-H]-	282.084	6.06638	NYHBQMYGNKIUIF-UUOKFMHZBU	c1nc2c(=O)[nH]c(nc2n1[C@H]3[C@@H]([C@@H]([C@H](O3)CO)O)O)N	HMDB0000133
Guanosine diphosphate	C10H15N5O11P2	[M-H]-	442.017	14.7616	QGWNDRXFNXRZMB-UUOKFMHZBH	c1nc2c(=O)[nH]c(nc2n1[C@H]3[C@@H]([C@@H]([C@H](O3)COP(=O)(O)OP(=O)(O)O)O)O)N	HMDB0001201
Guanosine monophosphate	C10H14N5O8P	[M-H]-	362.051	13.063	RQFCJASXJCIDSX-UUOKFMHZBU	c1nc2c(=O)[nH]c(nc2n1[C@H]3[C@@H]([C@@H]([C@H](O3)COP(=O)(O)O)O)O)N	HMDB0001397
Heptanoic acid	C7H14O2	[M-H]-	129.092	1.47377	MNWFXJYAOYHMED-UHFFFAOYSA-N	CCCCCCC(O)=O	HMDB0000666
Hippuric acid	C9H9NO3	[M-H]-	178.051	3.45088	QIAFMBKCNZACKA-UHFFFAOYAD	c1ccc(cc1)C(=O)NCC(=O)O	HMDB0000714
Histamine	C5H9N3	[M-H]-	110.072	7.8253	NTYJJOPFIAHURM-UHFFFAOYAP	c1c(nc[nH]1)CCN	HMDB0000870
Histidine	C6H9N3O2	[M-H]-	154.062	10.0388	HNDVDQJCIGZPNO-YFKPBYRVBM	c1c(nc[nH]1)C[C@@H](C(=O)O)N	HMDB0000177
Histidinol	C6H11N3O	[M-H]-	140.083	7.86934	ZQISRDCJNBUVMM-UHFFFAOYAA	c1c([nH]cn1)CC(CO)N	HMDB0003431
Homoarginine	C7H16N4O2	[M-H]-	187.12	13.5998	QUOGESRFPZDMMT-YFKPBYRVBD	C(CCNC(=N)N)C[C@@H](C(=O)O)N	HMDB0000670
Homocitrulline	C7H15N3O3	[M-H]-	188.104	9.97514	XIGSAGMEBXLVJJ-YFKPBYRVBI	C(CCNC(=O)N)C[C@@H](C(=O)O)N	HMDB0000679
Homocystine	C8H16N2O4S2	[M-H]-	267.048	11.9706	ZTVZLYBCZNMWCF-UHFFFAOYAO	C(CSSCCC(C(=O)O)N)C(C(=O)O)N	HMDB0000575
Homoserine	C4H9NO3	[M-H]-	118.051	9.3302	UKAUYVFTDYCKQA-UHFFFAOYAZ	C(CO)C(C(=O)O)N	HMDB0000719
Hydroxyisocaproic acid	C6H12O3	[M-H]-	131.071	2.19522	LVRFTAZAXQPQHI-YFKPBYRVSA-N	CC(C)CC(C(=O)O)O	HMDB0000746
Hydroxypropionic acid	C3H6O3	[M-H]-	89.0244	7.51071	ALRHLSYJTWAHJZ-UHFFFAOYAU	C(CO)C(=O)O	HMDB0000700
Hyodeoxycholic acid	C24H40O4	[M-H]-	783.578	1.62537	DGABKXLVXPYZII-SIBKNCMHBP	C[C@H](CCC(=O)O)[C@H]1CC[C@@H]2[C@@]1(CC[C@H]3[C@H]2C[C@@H]([C@H]4[C@@]3(CC[C@H](C4)O)C)O)C	HMDB0000733
Hypotaurine	C2H7NO2S	[M-H]-	108.013	9.16268	VVIUBCNYACGLLV-UHFFFAOYAM	C(CS(=O)O)N	HMDB0000965
Hypoxanthine	C5H4N4O	[M-H]-	135.031	2.72371	FDGQSTZJBFJUBT-UHFFFAOYSA-N	OC1=NC=NC2=C1NC=N2	HMDB0000157
Indole-3-acetamide	C10H10N2O	[M-H]-	173.072	1.60573	ZOAMBXDOGPRZLP-UHFFFAOYAC	c1ccc2c(c1)c(c[nH]2)CC(=N)O	HMDB0029739
Indole-3-carboxylic acid	C9H7NO2	[M-H]-	160.04	2.79935	KMAKOBLIOCQGJP-UHFFFAOYAT	c1ccc2c(c1)c(c[nH]2)C(=O)O	HMDB0003320
Indoleacrylic acid	C11H9NO2	[M-H]-	186.056	2.67701	PLVPPLCLBIEYEA-AATRIKPKBL	c1ccc2c(c1)c(c[nH]2)/C=C/C(=O)O	HMDB0000734
Indolepyruvate	C11H9NO3	[M-H]-	202.051	2.82716	RSTKLPZEZYGQPY-UHFFFAOYAO	c1ccc2c(c1)c(c[nH]2)CC(=O)C(=O)O	HMDB0060484
Inosine	C10H12N4O5	[M-H]-	267.074	4.23284	UGQMRVRMYYASKQ-KQYNXXCUBA	c1nc2c(c(n1)O)ncn2[C@H]3[C@@H]([C@@H]([C@H](O3)CO)O)O	HMDB0000195
Inosine	C10H12N4O5	[2M-H]-	535.154	4.24882	UGQMRVRMYYASKQ-KQYNXXCUBA	c1nc2c(c(n1)O)ncn2[C@H]3[C@@H]([C@@H]([C@H](O3)CO)O)O	HMDB0000195
Inosine Monophosphate	C10H13N4O8P	[M-H]-	347.04	12.0481	GRSZFWQUAKGDAV-KQYNXXCUBU	c1[nH]c2c(c(=O)n1)ncn2[C@H]3[C@@H]([C@@H]([C@H](O3)COP(=O)(O)O)O)O	HMDB0000175
Inosine triphosphate	C10H15N4O14P3	[M-H]-	506.973	15.5033	HAEJPQIATWHALX-KQYNXXCUBI	c1nc2c(c(n1)O)ncn2[C@H]3[C@@H]([C@@H]([C@H](O3)COP(=O)(O)OP(=O)(O)OP(=O)(O)O)O)O	HMDB0000189
Isobutyric acid	C4H8O2	[M-H]-	87.0452	2.4843	KQNPFQTWMSNSAP-UHFFFAOYAB	CC(C)C(=O)O	HMDB0001873
Isoleucine	C6H13NO2	[M-H]-	130.087	5.49273	AGPKZVBTJJNPAG-WHFBIAKZBB	CC[C@H](C)[C@@H](C(=O)O)N	HMDB0000172
Itaconic acid	C5H6O4	[M-H]-	129.019	10.7612	LVHBHZANLOWSRM-UHFFFAOYAS	C=C(CC(=O)O)C(=O)O	HMDB0002092
Ketoleucine	C6H10O3	[M-H]-	129.056	1.69655	BKAJNAXTPSGJCU-UHFFFAOYAG	CC(C)CC(=O)C(=O)O	HMDB0000695
Kynurenic acid	C10H7NO3	[M-H]-	188.035	3.39603	HCZHHEIFKROPDY-UHFFFAOYAN	c1ccc2c(c1)c(=O)cc([nH]2)C(=O)O	HMDB0000715
Kynurenine	C10H12N2O3	[M-H]-	207.077	5.1632	YGPSJZOEDVAXAB-QMMMGPOBBJ	c1ccc(c(c1)C(=O)C[C@@H](C(=O)O)N)N	HMDB0000684
Lactic acid	C3H6O3	[M-H]-	89.0244	5.86086	JVTAAEKCZFNVCJ-REOHCLBHSA-N	C[C@H](O)C(O)=O	HMDB0000190
Leucine	C6H13NO2	[M-H]-	130.087	5.04295	ROHFNLRQFUQHCH-YFKPBYRVBU	CC(C)C[C@@H](C(=O)O)N	HMDB0000687
Lipoic acid	C8H14O2S2	[M-H]-	205.036	1.57252	AGBQKNBQESQNJD-SSDOTTSWSA-N	OC(=O)CCCC[C@@H]1CCSS1	HMDB0001451
Lipoic acid	C8H14O2S2	[2M-H]-	411.08	1.55735	AGBQKNBQESQNJD-SSDOTTSWSA-N	OC(=O)CCCC[C@@H]1CCSS1	HMDB0001451
Lysine	C6H14N2O2	[M-H]-	145.098	14.6449	KDXKERNSBIXSRK-YFKPBYRVBE	C(CCN)C[C@@H](C(=O)O)N	HMDB0000182
Maleic acid	C4H4O4	[M-H]-	115.004	2.61583	VZCYOOQTPOCHFL-UPHRSURJBG	C(=C\C(=O)O)\C(=O)O	HMDB0000176
Malic acid	C4H6O5	[M-H]-	133.014	12.4539	BJEPYKJPYRNKOW-UHFFFAOYAM	C(C(C(=O)O)O)C(=O)O	HMDB0000744
Mannose 6-phosphate	C6H13O9P	[M-H]-	259.022	12.9593	NBSCHQHZLSJFNQ-RWOPYEJCBI	C([C@@H]1[C@H]([C@@H]([C@@H]([C@@H](O1)O)O)O)O)OP(=O)(O)O	HMDB0001078
Mesaconic acid	C5H6O4	[M-H]-	129.019	12.6342	HNEGQIOMVPPMNR-NSCUHMNNSA-N	C\C(=C/C(O)=O)C(O)=O	HMDB0000749
Methionine	C5H11NO2S	[M-H]-	148.044	6.06128	FFEARJCKVFRZRR-BYPYZUCNBW	CSCC[C@@H](C(=O)O)N	HMDB0000696
Methylmalonic acid	C4H6O4	[M-H]-	117.019	7.88351	ZIYVHBGGAOATLY-UHFFFAOYAT	CC(C(=O)O)C(=O)O	HMDB0000202
myo-Inositol	C6H12O6	[M+CH3COO]-	239.077	10.1441	CDAISMWEOUEBRE-GPIVLXJGSA-N	O[C@H]1[C@H](O)[C@@H](O)[C@H](O)[C@H](O)[C@@H]1O	HMDB0000211
myo-Inositol	C6H12O6	[M-H]-	179.056	10.1435	CDAISMWEOUEBRE-GPIVLXJGSA-N	O[C@H]1[C@H](O)[C@@H](O)[C@H](O)[C@H](O)[C@@H]1O	HMDB0000211
N-Acetylalanine	C5H9NO3	[M-H]-	130.051	6.04522	KTHDTJVBEPMMGL-UHFFFAOYAE	CC(C(=O)O)NC(=O)C	HMDB0000766
N-Acetyl-aspartic acid	C6H9NO5	[M-H]-	174.041	11.7962	OTCCIMWXFLJLIA-BYPYZUCNBM	CC(=O)N[C@@H](CC(=O)O)C(=O)O	HMDB0000812
N-Acetylgalactosamine	C8H15NO6	[M-H]-	220.083	5.27641	OVRNDRQMDRJTHS-CBQIKETKBW	CC(=O)N[C@@H]1[C@H]([C@H]([C@H](O[C@@H]1O)CO)O)O	HMDB0000212
N-Acetyl-glucosamine	C8H15NO6	[M-H]-	220.083	5.51739	OVRNDRQMDRJTHS-PVFLNQBWBI	CC(=O)N[C@@H]1[C@H]([C@@H]([C@H](O[C@@H]1O)CO)O)O	HMDB0000215
N-Acetylglutamine	C7H12N2O4	[M-H]-	187.072	7.91514	KSMRODHGGIIXDV-YFKPBYRVBV	OC(=O)CCCCCC(O)=O	HMDB0006029
N-Acetylleucine	C8H15NO3	[M-H]-	172.098	2.77925	WXNXCEHXYPACJF-UHFFFAOYAT	CC(C)CC(C(=O)O)NC(=O)C	HMDB0011756
N-Acetylleucine	C8H15NO3	[2M-H]-	345.203	2.87155	WXNXCEHXYPACJF-UHFFFAOYAT	CC(C)CC(C(=O)O)NC(=O)C	HMDB0011756
N-Acetylmannosamine	C8H15NO6	[M-H]-	220.083	5.69895	OVRNDRQMDRJTHS-OZRXBMAMBC	CC(=O)N[C@H]1[C@H]([C@@H]([C@H](O[C@H]1O)CO)O)O	HMDB0001129
N-Acetyl-methionine	C7H13NO3S	[M-H]-	190.054	3.31732	XUYPXLNMDZIRQH-UHFFFAOYAQ	CC(=O)NC(CCSC)C(=O)O	HMDB0011745
N-Acetyl-methionine	C7H13NO3S	[2M-H]-	381.116	3.3015	XUYPXLNMDZIRQH-UHFFFAOYAQ	CC(=O)NC(CCSC)C(=O)O	HMDB0011745
N-Acetylneuraminic acid	C11H19NO9	[M-H]-	308.099	10.254	SQVRNKJHWKZAKO-PFQGKNLYBI	CC(=O)N[C@@H]1[C@H](C[C@](O[C@H]1[C@@H]([C@@H](CO)O)O)(C(=O)O)O)O	HMDB0000230
N-Acetylornithine	C7H14N2O3	[M-H]-	173.093	10.0511	JRLGPAXAGHMNOL-LURJTMIEBY	C/C(=N/[C@@H](CCCN)C(=O)O)/O	HMDB0003357
N-Acetyl-phenylalanine	C11H13NO3	[M-H]-	206.082	2.50382	CBQJSKKFNMDLON-UHFFFAOYAG	CC(=O)NC(Cc1ccccc1)C(=O)O	HMDB0000512
N-Acetyl-phenylalanine	C11H13NO3	[2M-H]-	413.172	2.47255	CBQJSKKFNMDLON-UHFFFAOYAG	CC(=O)NC(Cc1ccccc1)C(=O)O	HMDB0000512
N-Acetylproline	C7H11NO3	[M-H]-	156.067	6.33911	GNMSLDIYJOSUSW-LURJTMIEBA	CC(=O)N1CCC[C@H]1C(=O)O	HMDB0094701
N-Acetylserine	C5H9NO4	[M-H]-	146.046	7.55334	JJIHLJJYMXLCOY-UHFFFAOYAF	CC(=O)NC(CO)C(=O)O	HMDB0002931
N-Acetylserotonin	C12H14N2O2	[M-H]-	217.098	1.6268	MVAWJSIDNICKHF-UHFFFAOYAX	CC(=O)NCCc1c[nH]c2c1cc(cc2)O	HMDB0001238
N-acetyltryptophan	C13H14N2O3	[M-H]-	245.093	3.83079	DZTHIGRZJZPRDV-UHFFFAOYAN	CC(=O)NC(Cc1c[nH]c2c1cccc2)C(=O)O	HMDB0013713
N-acetyltryptophan	C13H14N2O3	[2M-H]-	491.194	3.84634	DZTHIGRZJZPRDV-UHFFFAOYAN	CC(=O)NC(Cc1c[nH]c2c1cccc2)C(=O)O	HMDB0013713
N-Acetyl-tyrosine	C11H13NO4	[M-H]-	222.077	5.33749	CAHKINHBCWCHCF-JTQLQIEIBT	CC(=O)N[C@@H](Cc1ccc(cc1)O)C(=O)O	HMDB0000866
NAD	C21H27N7O14P2	[M-H]-	662.102	11.35	BAWFJGJZGIEFAR-NNYOXOHSSA-N	NC(=O)C1=C[N+](=CC=C1)[C@@H]1O[C@H](COP([O-])(=O)OP(O)(=O)OC[C@H]2O[C@H]([C@H](O)[C@@H]2O)N2C=NC3=C2N=CN=C3N)[C@@H](O)[C@H]1O	HMDB0000902
NADH	C21H29N7O14P2	[M-H]-	664.117	10.9977	BOPGDPNILDQYTO-NNYOXOHSBA	c1nc(c2c(n1)n(cn2)[C@H]3[C@@H]([C@@H]([C@H](O3)COP(=O)(O)OP(=O)(O)OC[C@@H]4[C@H]([C@H]([C@@H](O4)N5C=CCC(=C5)C(=O)N)O)O)O)O)N	HMDB0001487
NADP	C21H28N7O17P3	[M-H]-	742.068	14.3824	XJLXINKUBYWONI-NNYOXOHSBN	c1cc(c[n+](c1)[C@H]2[C@@H]([C@@H]([C@H](O2)COP(=O)([O-])OP(=O)(O)OC[C@@H]3[C@H]([C@H]([C@@H](O3)n4cnc5c4ncnc5N)OP(=O)(O)O)O)O)O)C(=O)N	HMDB0000217
NADPH	C21H30N7O17P3	[M-2H]2-	371.538	15.759	ACFIXJIJDZMPPO-NNYOXOHSBY	c1nc(c2c(n1)n(cn2)[C@H]3[C@@H]([C@@H]([C@H](O3)COP(=O)(O)OP(=O)(O)OC[C@@H]4[C@H]([C@H]([C@@H](O4)N5C=CCC(=C5)C(=O)N)O)O)O)OP(=O)(O)O)N	HMDB0000221
N-alpha-Acetyl-lysine	C8H16N2O3	[M-H]-	187.109	9.98332	VEYYWZRYIYDQJM-UHFFFAOYAQ	CC(=O)NC(CCCCN)C(=O)O	HMDB0000446
N-alpha-Acetyl-lysine	C8H16N2O3	[2M-H]-	375.225	9.95243	VEYYWZRYIYDQJM-UHFFFAOYAQ	CC(=O)NC(CCCCN)C(=O)O	HMDB0000446
Nicotinic acid	C6H5NO2	[M-H]-	122.025	5.23933	PVNIIMVLHYAWGP-UHFFFAOYAA	c1cc(cnc1)C(=O)O	HMDB0001488
O-Acetylserine	C5H9NO4	[M-H]-	146.046	7.40994	VZXPDPZARILFQX-UHFFFAOYAG	CC(=O)OCC(C(=O)O)N	HMDB0003011
O-Phosphoethanolamine	C2H8NO4P	[M-H]-	140.012	12.7833	SUHOOTKUPISOBE-UHFFFAOYAT	C(COP(=O)(O)O)N	HMDB0000224
O-Phosphoethanolamine	C2H8NO4P	[2M-H]-	281.031	12.7569	SUHOOTKUPISOBE-UHFFFAOYAT	C(COP(=O)(O)O)N	HMDB0000224
Ophthalmic acid	C11H19N3O6	[M-H]-	288.12	10.9878	JCMUOFQHZLPHQP-BQBZGAKWSA-N	CC[C@H](NC(=O)CC[C@H](N)C(O)=O)C(=O)NCC(O)=O	HMDB0005765
Ornithine	C5H12N2O2	[M-H]-	131.083	10.5632	AHLPHDHHMVZTML-BYPYZUCNBZ	C(C[C@@H](C(=O)O)N)CN	HMDB0000214
Orotic acid	C5H4N2O4	[M-H]-	155.01	5.43398	PXQPEWDEAKTCGB-UHFFFAOYAD	c1c([nH]c(=O)[nH]c1=O)C(=O)O	HMDB0000226
Ortho-Hydroxyphenylacetic acid	C8H8O3	[M-H]-	151.04	1.93244	CCVYRRGZDBSHFU-UHFFFAOYAL	c1ccc(c(c1)CC(=O)O)O	HMDB0000669
Oxalic acid	C2H2O4	[M-H]-	88.988	14.542	MUBZPKHOEPUJKR-UHFFFAOYAQ	C(=O)(C(=O)O)O	HMDB0002329
Oxoglutaric acid	C5H6O5	[M-H]-	145.014	11.9911	KPGXRSRHYNQIFN-UHFFFAOYAN	C(CC(=O)O)C(=O)C(=O)O	HMDB0000208
p-Aminobenzoic acid	C7H7NO2	[M-H]-	136.04	5.32682	ALYNCZNDIQEVRV-UHFFFAOYAH	c1cc(ccc1C(=O)O)N	HMDB0001392
Pantothenic acid	C9H17NO5	[M-H]-	218.103	6.16496	GHOKWGTUZJEAQD-ZETCQYMHBS	CC(C)(CO)[C@H](C(=O)NCCC(=O)O)O	HMDB0000210
Pantothenic acid	C9H17NO5	[2M-H]-	437.214	6.14942	GHOKWGTUZJEAQD-ZETCQYMHBS	CC(C)(CO)[C@H](C(=O)NCCC(=O)O)O	HMDB0000210
Phenylacetic acid	C8H8O2	[M-H]-	135.045	2.52104	WLJVXDMOQOGPHL-UHFFFAOYSA-N	OC(=O)CC1=CC=CC=C1	HMDB0000209
Phenylalanine	C9H11NO2	[M-H]-	164.072	4.76944	COLNVLDHVKWLRT-QMMMGPOBBC	c1ccc(cc1)C[C@@H](C(=O)O)N	HMDB0000159
Phenyllactic acid	C9H10O3	[M-H]-	165.056	2.19622	VOXXWSYKYCBWHO-UHFFFAOYAI	c1ccc(cc1)CC(C(=O)O)O	HMDB0000779
Phenyllactic acid	C9H10O3	[2M-H]-	331.119	2.22759	VOXXWSYKYCBWHO-UHFFFAOYAI	c1ccc(cc1)CC(C(=O)O)O	HMDB0000779
Phenyllactic acid	C9H10O3	[M-H2O-H]-	147.045	2.13403	VOXXWSYKYCBWHO-UHFFFAOYAI	c1ccc(cc1)CC(C(=O)O)O	HMDB0000779
Phenylpyruvic acid	C9H8O3	[M-H]-	163.04	1.70088	BTNMPGBKDVTSJY-UHFFFAOYAU	c1ccc(cc1)CC(=O)C(=O)O	HMDB0000205
Phosphocreatine	C4H10N3O5P	[M-H]-	210.029	12.6684	DRBBFCLWYRJSJZ-UHFFFAOYAF	CN(CC(=O)O)C(=N)NP(=O)(O)O	HMDB0001511
Phosphoenolpyruvic acid	C3H5O6P	[2M-H]-	334.957	14.673	DTBNBXWJWCWCIK-UHFFFAOYSA-N	OC(=O)C(=C)OP(O)(O)=O	HMDB0000263
Phosphoenolpyruvic acid	C3H5O6P	[M-H]-	166.975	14.6649	DTBNBXWJWCWCIK-UHFFFAOYSA-N	OC(=O)C(=C)OP(O)(O)=O	HMDB0000263
Phosphoserine	C3H8NO6P	[M-H]-	184.002	13.379	BZQFBWGGLXLEPQ-REOHCLBHSA-N	N[C@@H](COP(O)(O)=O)C(O)=O	HMDB0000272
Phosphoserine	C3H8NO6P	[2M-H]-	369.01	13.3944	BZQFBWGGLXLEPQ-REOHCLBHSA-N	N[C@@H](COP(O)(O)=O)C(O)=O	HMDB0000272
Pimelic acid	C7H12O4	[M-H]-	159.066	11.1282	WLJVNTCWHIRURA-UHFFFAOYAR	C(CCC(=O)O)CCC(=O)O	HMDB0000857
Pipecolic acid	C6H11NO2	[M-H]-	128.072	6.67738	HXEACLLIILLPRG-UHFFFAOYAL	C1CCNC(C1)C(=O)O	HMDB0000070
Porphobilinogen	C10H14N2O4	[M-H]-	225.088	12.5772	QSHWIQZFGQKFMA-UHFFFAOYAF	c1c(c(c([nH]1)CN)CC(=O)O)CCC(=O)O	HMDB0000245
Proline	C5H9NO2	[M-H]-	114.056	7.02138	ONIBWKKTOPOVIA-BYPYZUCNBZ	C1C[C@H](NC1)C(=O)O	HMDB0000162
Protoporphyrin IX	C34H34N4O4	[M-H]-	561.251	1.42235	KSFOVUSSGSKXFI-UJJXFSCMBK	Cc1/c/2c/c3n/c(c\c4c(c(c([nH]4)/cc/5\nc(/cc(/c1CCC(=O)O)\[nH]2)C(=C5C)CCC(=O)O)C)C=C)/C(=C3C=C)C	HMDB0000241
Purine	C5H4N4	[M-H]-	119.036	1.76138	KDCGOANMDULRCW-UHFFFAOYAO	c1c2c(nc[nH]2)ncn1	HMDB0001366
Pyridoxamine	C8H12N2O2	[M-H]-	167.083	7.01162	NHZMQXZHNVQTQA-UHFFFAOYAS	Cc1c(c(c(cn1)CO)CN)O	HMDB0001431
Pyridoxine	C8H11NO3	[M-H]-	168.067	1.91358	LXNHXLLTXMVWPM-UHFFFAOYSA-N	CC1=C(O)C(CO)=C(CO)C=N1	HMDB0000239
Pyridoxine	C8H11NO3	[M-H2O-H]-	150.056	1.88361	LXNHXLLTXMVWPM-UHFFFAOYSA-N	CC1=C(O)C(CO)=C(CO)C=N1	HMDB0000239
Pyroglutamic acid	C5H7NO3	[M-H]-	128.035	7.60203	ODHCTXKNWHHXJC-VKHMYHEABY	C1CC(=O)N[C@@H]1C(=O)O	HMDB0000267
Pyroglutamic acid	C5H7NO3	[M+Cl]-	164.012	7.49547	ODHCTXKNWHHXJC-VKHMYHEABY	C1CC(=O)N[C@@H]1C(=O)O	HMDB0000267
Pyruvic acid	C3H4O3	[M-H]-	87.0088	3.96431	LCTONWCANYUPML-UHFFFAOYAJ	CC(=O)C(=O)O	HMDB0000243
Riboflavin	C17H20N4O6	[M+CH3COO]-	435.152	2.2263	AUNGANRZJHBGPY-SCRDCRAPBG	Cc1cc2c(cc1C)n(c-3nc(=O)[nH]c(=O)c3n2)C[C@@H]([C@@H]([C@@H](CO)O)O)O	HMDB0000244
Riboflavin	C17H20N4O6	[M-H]-	375.131	2.25676	AUNGANRZJHBGPY-SCRDCRAPBG	Cc1cc2c(cc1C)n(c-3nc(=O)[nH]c(=O)c3n2)C[C@@H]([C@@H]([C@@H](CO)O)O)O	HMDB0000244
Riboflavin	C17H20N4O6	[2M-H]-	751.269	2.31823	AUNGANRZJHBGPY-SCRDCRAPBG	Cc1cc2c(cc1C)n(c-3nc(=O)[nH]c(=O)c3n2)C[C@@H]([C@@H]([C@@H](CO)O)O)O	HMDB0000244
Ribose	C5H10O5	[M-H]-	149.046	3.70658	HMFHBZSHGGEWLO-SOOFDHNKBV	C([C@@H]1[C@H]([C@H](C(O1)O)O)O)O	HMDB0000283
Ribose	C5H10O5	[M+CH3COO]-	209.067	3.67562	HMFHBZSHGGEWLO-SOOFDHNKBV	C([C@@H]1[C@H]([C@H](C(O1)O)O)O)O	HMDB0000283
Ribose	C5H10O5	[M+Cl]-	185.022	3.87446	HMFHBZSHGGEWLO-SOOFDHNKBV	C([C@@H]1[C@H]([C@H](C(O1)O)O)O)O	HMDB0000283
Ribose	C5H10O5	[M-H2O-H]-	131.035	3.69213	HMFHBZSHGGEWLO-SOOFDHNKBV	C([C@@H]1[C@H]([C@H](C(O1)O)O)O)O	HMDB0000283
Ribose 5-phosphate	C5H11O8P	[M-H]-	229.012	12.443	KTVPXOYAKDPRHY-AIHAYLRMBX	C([C@@H]1[C@H]([C@H]([C@H](O1)O)O)O)OP(=O)(O)O	HMDB0257215
Ribulose 5-phosphate | Xylulose 5-phosphate	C5H11O8P	[M-H]-	229.012	12.2598			HMDB0000618
S-Adenosylhomocysteine	C14H20N6O5S	[M-H]-	383.114	9.16658	ZJUKTBDSGOFHSH-WFMPWKQPBX	c1nc(c2c(n1)n(cn2)[C@H]3[C@@H]([C@@H]([C@H](O3)CSCC[C@@H](C(=O)O)N)O)O)N	HMDB0000939
Sarcosine	C3H7NO2	[M-H]-	88.0404	8.22315	FSYKKLYZXJSNPZ-UHFFFAOYAL	CNCC(=O)O	HMDB0000271
Sedoheptulose 7-phosphate	C7H15O10P	[M-H]-	289.033	13.2723	JDTUMPKOJBQPKX-UHFFFAOYSA-N	OCC(=O)C(O)C(O)C(O)C(O)COP(O)(O)=O	HMDB0258206
Serine	C3H7NO3	[M-H]-	104.035	10.0077	MTCFGRXMJLQNBG-REOHCLBHBX	C([C@@H](C(=O)O)N)O	HMDB0062263
Serotonin	C10H12N2O	[M-H]-	175.088	6.34461	QZAYGJVTTNCVMB-UHFFFAOYAX	c1cc2c(cc1O)c(c[nH]2)CCN	HMDB0000259
Shikimic acid	C7H10O5	[M-H]-	173.046	10.5607	JXOHGGNKMLTUBP-HSUXUTPPSA-N	O[C@@H]1CC(=C[C@@H](O)[C@H]1O)C(O)=O	HMDB0003070
Shikimic acid	C7H10O5	[2M-H]-	347.098	10.514	JXOHGGNKMLTUBP-HSUXUTPPSA-N	O[C@@H]1CC(=C[C@@H](O)[C@H]1O)C(O)=O	HMDB0003070
Sorbitol	C6H14O6	[M-H]-	181.072	7.17895	FBPFZTCFMRRESA-JGWLITMVSA-N	OC[C@H](O)[C@@H](O)[C@H](O)[C@H](O)CO	HMDB0000247
Sorbitol	C6H14O6	[M+Cl]-	217.048	7.3508	FBPFZTCFMRRESA-JGWLITMVSA-N	OC[C@H](O)[C@@H](O)[C@H](O)[C@H](O)CO	HMDB0000247
Succinic acid	C4H6O4	[M-H]-	117.019	11.7956	KDYFGRWQOYBRFD-UHFFFAOYAC	C(CC(=O)O)C(=O)O	HMDB0000254
Succinyl-CoA	C25H40N7O19P3S	[M-2H]2-	432.559	16.2033	VNOYUJKHFWYWIR-ITIYDSSPSA-N	CC(C)(COP(O)(=O)OP(O)(=O)OC[C@H]1O[C@H]([C@H](O)[C@@H]1OP(O)(O)=O)N1C=NC2=C1N=CN=C2N)[C@@H](O)C(=O)NCCC(=O)NCCSC(=O)CCC(O)=O	HMDB0001022
Sucrose	C12H22O11	[M-H]-	341.109	9.23844	CZMRCDWAGMRECN-UGDNZRGBBE	C([C@@H]1[C@H]([C@@H]([C@H]([C@H](O1)O[C@]2([C@H]([C@@H]([C@H](O2)CO)O)O)CO)O)O)O)O	HMDB0000258
Sulfadimethoxine	C12H14N4O4S	[M-H]-	309.066	1.29857	ZZORFUFYDOWNEF-UHFFFAOYAR	COc1cc(nc(n1)OC)NS(=O)(=O)c2ccc(cc2)N	HMDB0015621
Taurine	C2H7NO3S	[M-H]-	124.007	8.8347	XOAAWQZATWQOTB-UHFFFAOYAA	C(CS(=O)(=O)O)N	HMDB0000251
Taurochenodesoxycholic acid	C26H45NO6S	[M-H]-	498.289	1.64151	BHTRKEVKTKCXOH-BJLOMENOBE	C[C@H](CC/C(=N/CCS(=O)(=O)O)/O)[C@H]1CC[C@@H]2[C@@]1(CC[C@H]3[C@H]2[C@@H](C[C@H]4[C@@]3(CC[C@H](C4)O)C)O)C	HMDB0000951
Taurocholic acid	C26H45NO7S	[M-H]-	514.284	2.13266	WBWWGRHZICKQGZ-HZAMXZRMBW	C[C@H](CCC(=O)NCCS(=O)(=O)O)[C@H]1CC[C@@H]2[C@@]1([C@H](C[C@H]3[C@H]2[C@@H](C[C@H]4[C@@]3(CC[C@H](C4)O)C)O)O)C	HMDB0000036
Taurodeoxycholic acid	C26H45NO6S	[M-H]-	498.289	1.63916	AWDRATDZQPNJFN-VAYUFCLWBR	C[C@H](CCC(=O)NCCS(=O)(=O)O)[C@H]1CC[C@@H]2[C@@]1([C@H](C[C@H]3[C@H]2CC[C@H]4[C@@]3(CC[C@H](C4)O)C)O)C	HMDB0000896
Threonic acid	C4H8O5	[M-H]-	135.03	9.09175	JPIJQSOTBSSVTP-STHAYSLIBB	C([C@@H]([C@H](C(=O)O)O)O)O	HMDB0000943
Threonine	C4H9NO3	[M-H]-	118.051	8.94964	AYFVYJQAPQTCCC-GBXIJSLDBG	C[C@H]([C@@H](C(=O)O)N)O	HMDB0000167
Thymidine	C10H14N2O5	[M-H]-	241.083	1.60689	IQFYYKKMVGJFEH-XLPZGREQBQ	Cc1cn(c(=O)[nH]c1=O)[C@H]2C[C@@H]([C@H](O2)CO)O	HMDB0000273
Thymidine	C10H14N2O5	[M+CH3COO]-	301.104	1.62239	IQFYYKKMVGJFEH-XLPZGREQBQ	Cc1cn(c(=O)[nH]c1=O)[C@H]2C[C@@H]([C@H](O2)CO)O	HMDB0000273
Thymidine	C10H14N2O5	[2M-H]-	483.173	1.60934	IQFYYKKMVGJFEH-XLPZGREQBQ	Cc1cn(c(=O)[nH]c1=O)[C@H]2C[C@@H]([C@H](O2)CO)O	HMDB0000273
Thymidine monophosphate	C10H15N2O8P	[M-H]-	321.05	10.1187	GYOZYWVXFNDGLU-XLPZGREQSA-N	CC1=CN([C@H]2C[C@H](O)[C@@H](COP(O)(O)=O)O2)C(=O)NC1=O	HMDB0001227
Thymine	C5H6N2O2	[M-H]-	125.036	1.61772	RWQNBRDOKXIBIV-UHFFFAOYAL	Cc1c[nH]c(=O)[nH]c1=O	HMDB0000262
trans-Aconitic acid	C6H6O6	[M-H]-	173.009	14.9515	GTZCVFVGUGFEME-HNQUOIGGBQ	C(/C(=C\C(=O)O)/C(=O)O)C(=O)O	HMDB0000958
Tryptophan	C11H12N2O2	[M-H]-	203.083	5.80033	QIVBCDIJIAJPQS-VIFPVBQEBP	c1ccc2c(c1)c(c[nH]2)C[C@@H](C(=O)O)N	HMDB0000929
Tyrosine	C9H11NO3	[M-H]-	180.067	7.41894	OUYCCCASQSFEME-QMMMGPOBBZ	c1cc(ccc1C[C@@H](C(=O)O)N)O	HMDB0000158
Uracil	C4H4N2O2	[M-H]-	111.02	1.79688	ISAKRJDGNUQOIC-UHFFFAOYSA-N	O=C1NC=CC(=O)N1	HMDB0000300
Ureidosuccinic acid	C5H8N2O5	[M-H]-	175.036	13.2723	HLKXYZVTANABHZ-UHFFFAOYAH	C(C(C(=O)O)NC(=O)N)C(=O)O	HMDB0000828
Ureidosuccinic acid	C5H8N2O5	[2M-H]-	351.079	13.2262	HLKXYZVTANABHZ-UHFFFAOYAH	C(C(C(=O)O)NC(=O)N)C(=O)O	HMDB0000828
Uric acid	C5H4N4O3	[M-H]-	167.021	8.85389	LEHOTFFKMJEONL-UHFFFAOYAN	c12c([nH]c(=O)[nH]1)[nH]c(=O)[nH]c2=O	HMDB0000289
Uric acid	C5H4N4O3	[2M-H]-	335.049	8.85517	LEHOTFFKMJEONL-UHFFFAOYAN	c12c([nH]c(=O)[nH]1)[nH]c(=O)[nH]c2=O	HMDB0000289
Uridine	C9H12N2O6	[M-H]-	243.062	2.67447	DRTQHJPVMGBUCF-XVFCMESIBG	c1cn(c(=O)[nH]c1=O)[C@H]2[C@@H]([C@@H]([C@H](O2)CO)O)O	HMDB0000296
Uridine	C9H12N2O6	[2M-H]-	487.132	2.75266	DRTQHJPVMGBUCF-XVFCMESIBG	c1cn(c(=O)[nH]c1=O)[C@H]2[C@@H]([C@@H]([C@H](O2)CO)O)O	HMDB0000296
Uridine 3-monophosphate	C9H13N2O9P	[M-H]-	323.029	11.6261	FOGRQMPFHUHIGU-XVFCMESIBZ	c1cn(c(=O)[nH]c1=O)[C@H]2[C@@H]([C@@H]([C@H](O2)CO)OP(=O)(O)O)O	HMDB0060282
Uridine 5-diphosphate	C9H14N2O12P2	[M-H]-	402.995	13.2487	XCCTYIAWTASOJW-XVFCMESIBB	c1cn(c(=O)nc1O)[C@H]2[C@@H]([C@@H]([C@H](O2)COP(=O)(O)OP(=O)(O)O)O)O	HMDB0000295
Uridine diphosphate glucose	C15H24N2O17P2	[M-H]-	565.048	12.6756	HSCJRCZFDFQWRP-JZMIEXBBBU	c1cn(c(=O)[nH]c1=O)[C@H]2[C@@H]([C@@H]([C@H](O2)COP(=O)(O)OP(=O)(O)O[C@@H]3[C@@H]([C@H]([C@@H]([C@H](O3)CO)O)O)O)O)O	HMDB0000286
Uridine diphosphategalactose	C15H24N2O17P2	[M-H]-	565.048	12.7205	HSCJRCZFDFQWRP-ABVWGUQPBC	c1cn(c(=O)[nH]c1=O)[C@H]2[C@@H]([C@@H]([C@H](O2)COP(=O)(O)OP(=O)(O)O[C@@H]3[C@@H]([C@H]([C@H]([C@H](O3)CO)O)O)O)O)O	HMDB0000302
Urocanic acid	C6H6N2O2	[M-H]-	137.036	8.32268	LOIYMIARKYCTBW-OWOJBTEDBA	c1c(nc[nH]1)/C=C/C(=O)O	HMDB0000301
Valine	C5H11NO2	[M-H]-	116.072	6.71342	KZSNJWFQEVHDMF-BYPYZUCNBW	CC(C)[C@@H](C(=O)O)N	HMDB0000883
Xanthine	C5H4N4O2	[M-H]-	151.026	3.77603	LRFVTYWOQMYALW-UHFFFAOYAT	c1[nH]c2c(n1)[nH]c(=O)[nH]c2=O	HMDB0000292
Xanthurenic acid	C10H7NO4	[M-H]-	204.03	6.05257	FBZONXHGGPHHIY-UHFFFAOYAE	c1cc2c(cc(nc2c(c1)O)C(=O)O)O	HMDB0000881
Xylose 5-phosphate	C5H11O8P	[M-H]-	229.012	12.5565			HMDB0000868

## Sheet: Table S3. MRM transitions metab
Compound name		Q1	Q3	DP	CE	CXP
1.3-Dimethyluric acid	Quantifier	197	169.1	106	23	20
1.3-Dimethyluric acid	Qualifier	197	142.1	106	31	10
1-Methylguanine	Quantifier	166	134.9	61	31	14
1-Methylguanine	Qualifier	166	109	61	29	12
1-Methylnicotinamide	Qualifier	138	93.1	51	29	10
1-Methylnicotinamide	Quantifier	138	95.1	51	29	12
2-Deoxyadenosine monohydrate	Quantifier	252	136.2	86	21	12
2-Deoxyadenosine monohydrate	Qualifier	252	117	86	21	16
2-Deoxycytidine	Quantifier	228	112.1	1	15	10
2-Deoxycytidine	Qualifier	228	95	1	51	10
2-Deoxyguanosine 5-monophosphate	Quantifier	348	152.1	16	17	14
2-Deoxyguanosine 5-monophosphate	Qualifier	348	134.9	16	61	14
2-Phosphoglyceric acid	Quantifier	187	99.1	31	21	8
2-Phosphoglyceric acid	Qualifier	187	81.1	31	57	14
3-(2-Hydroxyethyl)-indol	Quantifier	162	144.1	21	19	14
3-(2-Hydroxyethyl)-indol	Qualifier	162	117	21	31	12
3,4,5-Trimethoxycinnamic acid	Quantifier	239	190.1	46	25	24
3,4,5-Trimethoxycinnamic acid	Qualifier	239	163.2	46	35	18
5-Aminovaleric acid	Quantifier	118	101	16	13	12
5-Aminovaleric acid	Qualifier	118	56	16	21	8
5-Methoxytryptophan	Quantifier	235	218.1	1	15	20
5-Methoxytryptophan	Qualifier	235	176.2	1	25	10
Acetylcarnitine	Quantifier	204.1	85	56	23	10
Acetylcarnitine	Qualifier	204.1	145	56	17	18
Acetylcysteine	Quantifier	164	122	151	13	12
Acetylcysteine	Qualifier	164	76	151	25	10
Acetylserine	Quantifier	148	106.1	101	15	12
Acetylserine	Qualifier	148	60.1	101	25	8
Adenine	Quantifier	136	119.1	86	31	12
Adenine	Qualifier	136	92.1	86	39	12
Adenosine	Quantifier	268	136	1	25	16
Adenosine	Qualifier	268	119	1	63	12
Adenosine 5-triphosphate	Quantifier	507.9	136.2	211	33	16
Adenosine 5-triphosphate	Qualifier	507.9	410	211	27	38
Adenosine cyclophosphate	Quantifier	330	136.1	1	31	14
Adenosine cyclophosphate	Qualifier	330	119	1	71	14
Adenosine diphosphate ribose	Quantifier	560	348	81	23	22
Adenosine diphosphate ribose	Qualifier	560	136.2	81	37	12
Adenosine monophosphate	Quantifier	348	136.2	21	27	14
Adenosine monophosphate	Qualifier	348	118.9	21	81	12
Alanine	Quantifier	90.1	44.2	11	15	8
Aminoadipic acid	Quantifier	162	98	6	21	10
Aminoadipic acid	Qualifier	162	55.1	6	33	26
Aminolevulinic acid	Quantifier	132	114.1	21	13	10
Aminolevulinic acid	Qualifier	132	86	21	19	10
Anserine	Quantifier	241	109.1	51	31	12
Anserine	Qualifier	241	95	51	63	12
Arginine	Quantifier	175.1	70	61	27	8
Arginine	Qualifier	175.1	116	61	19	14
Asparagine	Quantifier	133.1	87	61	17	10
Asparagine	Qualifier	133.1	74	30	27	4
Aspartic acid	Quantifier	134	88	16	15	16
Aspartic acid	Qualifier	134	74	16	21	20
Betaine	Quantifier	118	57.9	56	37	6
Betaine	Qualifier	118	59	56	25	8
Biliverdin	Quantifier	583.1	297.1	201	43	24
Biliverdin	Qualifier	583.1	209.2	201	71	12
Biotin	Quantifier	245	96.8	51	37	10
Biotin	Qualifier	245	123	51	37	14
Carbamoyl-aspartate	Quantifier	177	134.1	6	13	4
Carbamoyl-aspartate	Qualifier	177	74.1	6	27	6
Carnitine	Quantifier	162	103.1	31	23	10
Carnitine	Qualifier	162	60.1	31	21	8
Carnosine	Qualifier	227	110	1	31	12
Carnosine	Quantifier	227	156.1	1	21	16
Choline	Quantifier	104	60	6	21	36
Choline	Qualifier	104	58.1	6	37	6
Cinnamic acid	Quantifier	149	131.1	21	17	8
Cinnamic acid	Qualifier	149	103	21	29	10
Cortisone	Quantifier	361.1	163.3	141	31	12
Cortisone	Qualifier	361.1	91	141	89	10
Creatine	Quantifier	132	90.1	1	17	10
Creatine	Qualifier	132	44	1	35	4
Creatinine	Quantifier	114	44.1	26	23	4
Creatinine	Qualifier	114	85.9	26	17	10
Cystathionine	Quantifier	223	134.1	36	19	14
Cystathionine	Qualifier	223	88	36	35	10
Cysteic acid	Qualifier	170	155.1	166	21	14
Cysteic acid	Quantifier	170	154.1	166	31	14
Cysteine	Quantifier	122.1	59.1	30	23	8
Cysteine S-sulfate	Quantifier	201.9	120.1	31	17	14
Cysteine S-sulfate	Qualifier	201.9	74.2	31	31	8
Cystine	Quantifier	241	152	31	19	14
Cystine	Qualifier	241	120	31	25	20
Cytidine	Quantifier	244	112	1	15	12
Cytidine	Qualifier	244	95	1	55	10
Cytidine 5-monophosphate	Quantifier	324	112.1	36	19	14
Cytidine 5-monophosphate	Qualifier	324	95.1	36	75	10
Deoxyadenosine monophosphate	Quantifier	332	136.1	26	21	12
Deoxyadenosine monophosphate	Qualifier	332	81	26	63	12
Deoxyguanosine	Quantifier	269	137	1	15	14
Deoxyguanosine	Qualifier	269	110	1	55	10
Deoxyinosine	Quantifier	253	137	1	11	14
Deoxyinosine	Qualifier	253	110	1	53	16
Dihydroorotic acid	Quantifier	159	132.1	41	23	12
Dihydroorotic acid	Qualifier	159	117	41	33	14
Dopamine	Quantifier	154	91.1	21	31	14
Dopamine	Qualifier	154	119	21	25	14
Flavin adenine dinucleotide	Quantifier	786	348	111	31	26
Flavin adenine dinucleotide	Qualifier	786	439	111	39	38
Flavin mononucleotide	Quantifier	457	439	86	23	12
Flavin mononucleotide	Qualifier	457	358.9	86	31	24
Folic acid	Quantifier	442	295.1	51	21	26
Folic acid	Qualifier	442	176.1	51	53	16
Fructose 6-phosphate	Quantifier	261	109	26	19	12
Fructose 6-phosphate	Qualifier	261	242.9	26	7	22
Fumaric acid	Quantifier	117	89	216	37	10
Fumaric acid	Qualifier	117	90.1	216	29	10
Galactose 1-phosphate	Quantifier	261	163.1	21	13	6
Galactose 1-phosphate	Qualifier	261	91	21	21	6
Glucosamine	Quantifier	180	162.1	1	11	14
Glucosamine	Qualifier	180	72.1	1	21	8
Glucosamine 6-phosphate	Quantifier	260	126.1	26	17	12
Glucosamine 6-phosphate	Qualifier	260	206.1	26	15	18
Glucose 1-phosphate	Quantifier	260.9	98.9	21	19	10
Glucose 1-phosphate	Qualifier	260.9	85	21	25	10
Glutamic acid	Quantifier	148.1	84	21	21	22
Glutamic acid	Qualifier	148.1	130	21	13	14
Glutamine	Quantifier	147	84	31	23	10
Glutamine	Qualifier	147	130	31	13	6
Glycine	Quantifier	76	30.1	11	11	14
Glycine	Qualifier	79	32	11	11	14
Guanidoacetic acid	Quantifier	118	76	5	15	10
Guanidoacetic acid	Qualifier	118	101	5	15	12
Guanosine	Quantifier	284	151.9	6	17	18
Guanosine	Qualifier	284	135	6	51	16
Guanosine 5-monophosphate	Quantifier	364	152	11	19	14
Guanosine 5-monophosphate	Qualifier	364	135	11	25	16
Histidine	Quantifier	156.1	110.1	1	21	12
Histidine	Qualifier	156.1	83.1	1	31	10
Histidinol	Quantifier	142.1	124	26	17	12
Histidinol	Qualifier	142.1	81	26	25	10
Homocitrulline	Quantifier	190	173	6	15	16
Homocitrulline	Qualifier	190	127.1	6	23	12
Homocysteine	Quantifier	136	119.1	176	29	14
Homocysteine	Qualifier	136	92.1	176	37	12
Homocystine	Quantifier	269	136.1	1	15	16
Homocystine	Qualifier	269	87.9	1	43	10
Hypotaurine	Quantifier	110	92	1	13	10
Hypotaurine	Qualifier	110	45	1	23	6
Hypoxanthine	Quantifier	137	119.1	36	29	14
Hypoxanthine	Qualifier	137	110	36	29	12
Imidazole	Quantifier	69	42.1	1	27	10
Imidazole	Qualifier	69	40.1	1	63	6
Indole	Quantifier	118	91	36	31	10
Indole	Qualifier	118	65.1	36	41	10
Indole-3-acetamide	Quantifier	175	129.9	46	25	14
Indole-3-acetamide	Qualifier	175	77.1	46	57	12
Indoleacetonitrile	Quantifier	157	130	1	17	12
Indoleacetonitrile	Qualifier	157	117.2	1	31	12
Indoleacrylic acid	Quantifier	188	170.2	11	17	16
Indoleacrylic acid	Qualifier	188	115.1	11	39	10
Inosine	Quantifier	269	136.9	1	17	16
Inosine	Qualifier	269	110	1	57	12
Inosine 5-monophosphate	Quantifier	348.9	136.9	16	17	14
Inosine 5-monophosphate	Qualifier	348.9	119	16	75	14
Isoleucine	Quantifier	132	116.9	111	31	14
Isoleucine	Qualifier	132	89.1	111	51	16
Isoleucine	Qualifier	132.1	69	1	23	18
Isoleucine | Leucine	Quantifier	132.1	86.2	1	13	14
Ketoisovaleric acid	Quantifier	117	89.1	196	37	10
Ketoisovaleric acid	Qualifier	117	90	196	29	10
Kynurenic acid	Quantifier	190	143.9	36	25	16
Kynurenic acid	Qualifier	190	89.1	36	55	10
Kynurenine	Quantifier	209	94	1	19	10
Kynurenine	Qualifier	209	146.2	1	27	14
L-Dopa	Quantifier	198	152.1	1	19	14
L-Dopa	Qualifier	198	107	1	35	12
Leucine	Qualifier	132.1	44.1	1	29	6
Lysine	Quantifier	147.1	84	41	23	12
Lysine	Qualifier	147.1	130.1	41	13	16
Mannose 6-phosphate	Quantifier	261	243	31	13	22
Mannose 6-phosphate	Qualifier	261	109	31	21	12
Melatonin	Quantifier	233.1	174.3	51	21	10
Melatonin	Qualifier	233.1	159	51	37	16
Methionine	Quantifier	150.1	133	1	15	16
Methionine	Qualifier	150.1	104	1	17	14
Methylenediphosphonic acid	Quantifier	177.1	80.1	66	29	12
Methylenediphosphonic acid	Qualifier	177.1	97.9	66	27	12
Mevalonolactone	Quantifier	131	69	6	13	10
Mevalonolactone	Qualifier	131	113.2	6	11	14
N2-Acetylornithine	Quantifier	175	115	31	17	12
N2-Acetylornithine	Qualifier	175	70	31	33	8
N8-Acetylspermidine	Quantifier	188.1	171.2	51	21	16
N8-Acetylspermidine	Qualifier	188.1	114.1	51	25	12
N-Acetylaspartic acid	Quantifier	176	133.9	6	13	14
N-Acetylaspartic acid	Qualifier	176	87.9	6	21	14
N-Acetylglucosamine	Quantifier	222.1	204.1	1	11	16
N-Acetylglucosamine	Qualifier	222.1	138	1	23	14
N-Acetylphenylalanine	Quantifier	208	120	1	27	14
N-Acetylphenylalanine	Qualifier	208	166.2	1	15	14
N-Acetylproline	Quantifier	158	70	31	23	8
N-Acetylproline	Qualifier	158	111.8	31	15	12
NAD	Quantifier	664	524.1	46	27	14
NAD	Qualifier	664	428	46	37	28
NADH	Quantifier	666	649	76	25	18
NADH	Qualifier	666	514	76	37	14
NADP	Quantifier	743.9	507.9	71	39	30
NADP	Qualifier	743.9	622	71	23	18
NADPH	Quantifier	746	729	81	25	20
NADPH	Qualifier	746	302	81	45	26
n-Glycerol 3-phosphate	Quantifier	173	98.9	26	17	16
n-Glycerol 3-phosphate	Qualifier	173	81	26	47	10
Nicotinic acid	Quantifier	124	79.9	41	27	10
Nicotinic acid	Qualifier	124	77.9	41	29	12
Ornithine	Quantifier	133	70	6	23	8
Ornithine	Qualifier	133	116.2	6	13	10
p-Aminobenzoic acid	Qualifier	138	94.1	56	19	16
p-Aminobenzoic acid	Quantifier	138	77	56	29	14
Pantothenic acid	Quantifier	220	90	46	19	14
Pantothenic acid	Qualifier	220	184.1	46	19	18
Phenylacetic acid	Quantifier	137	79.1	61	25	4
Phenylacetic acid	Qualifier	137	77.2	61	37	8
Phenylalanine	Quantifier	166.1	120.1	1	19	14
Phenylalanine	Qualifier	166.1	103	1	39	14
Phenylglycine	Quantifier	152	135.1	11	15	14
Phenylglycine	Qualifier	152	79	11	29	10
Phospho(enol)pyruvic acid	Quantifier	168.9	151.1	31	13	14
Phospho(enol)pyruvic acid	Qualifier	168.9	81	31	35	10
Phosphocreatine	Quantifier	212	114	51	17	12
Phosphocreatine	Qualifier	212	90.1	51	21	10
Phosphorylcholine	Quantifier	184.9	87.1	1	23	10
Phosphorylcholine	Qualifier	184.9	125.2	1	25	8
Phosphoserine	Quantifier	185.9	88.1	1	15	10
Phosphoserine	Qualifier	185.9	70.2	1	29	8
Pimelic acid	Quantifier	161	101.1	86	15	10
Pimelic acid	Qualifier	161	93	86	25	12
Pipecolinic acid	Quantifier	130	84	36	21	12
Pipecolinic acid	Qualifier	130	56.2	36	39	8
Proline	Quantifier	116	70.1	41	21	8
Proline	Qualifier	116	68	41	41	34
Purine	Quantifier	121	94	5	31	12
Purine	Qualifier	121	66.9	5	37	8
Pyridoxal 5-phosphate	Quantifier	248	150.1	66	23	10
Pyridoxal 5-phosphate	Qualifier	248	94	66	35	10
Pyridoxamine	Quantifier	169	152.2	291	19	10
Pyridoxamine	Qualifier	169	134	291	29	14
Pyridoxine	Quantifier	170	152	16	19	16
Pyridoxine	Qualifier	170	134.2	16	29	12
Pyroglutamic acid	Quantifier	130	84.1	21	17	10
Pyroglutamic acid	Qualifier	130	56.1	21	33	12
Riboflavin	Quantifier	377	243	106	33	20
Riboflavin	Qualifier	377	172.1	106	49	16
S-Adenosylmethionine	Quantifier	400	251.1	26	21	22
S-Adenosylmethionine	Qualifier	400	299.2	26	19	8
Serine	Quantifier	106	88.2	6	13	10
Serine	Qualifier	106	60	6	15	28
Serotonin	Quantifier	177.1	160.1	26	17	20
Serotonin	Qualifier	177.1	115.1	26	39	10
Sorbitol	Quantifier	183	69	31	19	8
Sorbitol	Qualifier	183	43.1	31	51	4
Sucrose	Quantifier	343	127.2	36	27	8
Sucrose	Qualifier	343	85	36	27	10
Taurine	Quantifier	125.9	108	16	15	14
Taurine	Qualifier	125.9	44	16	31	6
Taurodeoxycholic acid	Quantifier	500.2	464.3	111	23	12
Taurodeoxycholic acid	Qualifier	500.2	482.2	111	15	12
Thiamine	Quantifier	265	122.1	296	21	14
Thiamine	Qualifier	265	144.1	296	19	12
Threonine	Quantifier	120.1	103	106	25	14
Threonine	Qualifier	120.1	77	106	37	14
Thymine	Quantifier	127	110	86	21	12
Thymine	Qualifier	127	108.9	86	23	12
Tryptophan	Quantifier	205	188.1	21	15	16
Tryptophan	Qualifier	205	146.1	21	25	14
Tryptophan	Quantifier	205	146	80	21	10
Tryptophan	Qualifier	205.1	118	6	35	14
Tyrosine	Quantifier	182	165.2	30	15	20
Tyrosine	Qualifier	182	136	30	19	24
Urea	Quantifier	61	44	26	25	20
Uridine 3-monophosphate	Quantifier	325	96.9	51	17	10
Uridine 3-monophosphate	Qualifier	325	213	51	11	18
Urocanic acid	Quantifier	139	121	21	21	14
Urocanic acid	Qualifier	139	93	21	31	10
Valine	Quantifier	118.1	72.3	30	13	10
Valine	Qualifier	118.1	55.2	30	25	8
Xanthine	Quantifier	153	109.9	1	25	12
Xanthine	Qualifier	153	135.9	1	21	20
Xanthurenic acid	Quantifier	206	160.1	181	25	18
Xanthurenic acid	Qualifier	206	132.1	181	41	12
Q1 - Precursor ion, [m/z]; Q3 - Product ion, [m/z]

## Sheet: Table S4. MRM transitions metab
Compound name		Q1	Q3	DP [V]	CE [V]	CXP [V]
1,3-Dimethyluric acid	Quantifier	194.9	141.8	-45	-26	-15
1,3-Dimethyluric acid	Qualifier	194.9	179.9	-45	-30	-9
1,6-Anhydro-beta-glucose	Quantifier	161	141.9	-25	-14	-11
1,6-Anhydro-beta-glucose	Qualifier	161	100.9	-25	-14	-9
1-Methylguanine	Qualifier	164	92.9	-40	-22	-13
1-Methylguanine	Quantifier	164	132.8	-40	-32	-11
1-Methylhistidine	Quantifier	168	122	-5	-18	-17
1-Methylhistidine	Qualifier	168	151	-5	-20	-9
2,3-Dihydroxybenzoic acid	Quantifier	152.9	105.9	-20	-22	-13
2,3-Dihydroxybenzoic acid	Qualifier	152.9	109	-20	-32	-11
2,5-Furandicarboxylic acid	Quantifier	154.9	107.9	-5	-10	-13
2,5-Furandicarboxylic acid	Qualifier	154.9	110.8	-5	-52	-19
2-Deoxycytidine	Quantifier	226	119.9	-50	-18	-11
2-Deoxycytidine	Qualifier	226	93	-50	-38	-19
2-Deoxyuridine	Qualifier	227	42	-35	-44	-19
2-Deoxyuridine	Quantifier	227	42	-35	-16	-19
2-Hydroxyethylindole-3	Quantifier	160	115.9	-55	-20	-15
2-Hydroxyethylindole-3	Qualifier	160	130.1	-55	-22	-17
2-Ketobutyric acid	Quantifier	100.9	45	-20	-34	-9
2-Ketobutyric acid	Qualifier	100.9	84.8	-20	-50	-9
2-Phosphoglyceric acid	Quantifier	184.9	78.9	-5	-20	-9
2-Phosphoglyceric acid	Qualifier	184.9	78.8	-5	-16	-11
3,5-Diiodothyronine	Quantifier	523.8	78.9	-70	-30	-15
3,5-Diiodothyronine	Qualifier	523.8	126.9	-70	-22	-13
3.4.5-Trimethoxycinnamic acid	Quantifier	237	130.9	-50	-20	-11
3.4.5-Trimethoxycinnamic acid	Qualifier	237	102.9	-50	-16	-15
3-Hydroxypropionic acid	Quantifier	88.9	44.9	-10	-12	-7
3-Hydroxypropionic acid	Qualifier	88.9	59	-10	-30	-9
3-Methylhistidine	Quantifier	168	70.9	-30	-18	-15
3-Methylhistidine	Qualifier	168	150.8	-30	-20	-13
3-Phosphoglyceric acid	Qualifier	184.9	79	-20	-18	-11
3-Phosphoglyceric acid	Quantifier	184.9	96.9	-20	-42	-9
5-Methoxytryptophan	Quantifier	233	79	-40	-20	-15
5-Methoxytryptophan	Qualifier	233	145.9	-40	-32	-17
6-Phosphogluconic acid	Quantifier	274.9	107.9	-45	-22	-11
6-Phosphogluconic acid	Qualifier	274.9	97	-45	-66	-9
Acetyl-alanine	Quantifier	130	41.1	-25	-14	-11
Acetyl-alanine	Qualifier	130	87.9	-25	-70	-9
Acetylcysteine	Quantifier	161.9	83.9	-5	-14	-9
Acetylcysteine	Qualifier	161.9	83.9	-5	-28	-7
Acetylserine	Quantifier	146.9	77	-25	-14	-11
Acetylserine	Qualifier	146.9	103	-25	-28	-9
Adenine	Quantifier	134	114.9	-65	-24	-11
Adenine	Qualifier	134	106.9	-65	-26	-11
Adenosine 5-diphosphate	Quantifier	425.9	289.1	-80	-92	-9
Adenosine 5-diphosphate	Qualifier	425.9	79	-80	-30	-15
Adenosine cyclophosphate	Quantifier	327.9	229	-70	-30	-15
Adenosine cyclophosphate	Qualifier	327.9	133.9	-70	-80	-9
Adenosine diphosphate ribose	Quantifier	558	506.8	-55	-34	-31
Adenosine diphosphate ribose	Qualifier	561.1	346	-55	-128	-9
Adenosine-5-monophosphate	Quantifier	346	327	-90	-74	-9
Adenosine-5-monophosphate	Qualifier	346	79	-90	-34	-17
Aminoadipic acid	Quantifier	159.9	40.1	-15	-14	-15
Aminoadipic acid	Qualifier	159.9	141.8	-15	-20	-13
Arginine	Quantifier	173	127.9	-65	-18	-15
Arginine	Qualifier	173	131	-65	-14	-15
Aspartic acid	Quantifier	131.9	69	-25	-16	-9
Aspartic acid	Qualifier	131.9	88.1	-25	-14	-13
Azelaic acid	Quantifier	187	58	-35	-20	-15
Azelaic acid	Qualifier	187	124.9	-35	-24	-11
beta-Alanine	Quantifier	88	45	-5	-12	-7
beta-Alanine	Qualifier	88	59	-5	-12	-21
Bilirubin	Quantifier	583.2	537.2	-10	-30	-25
Bilirubin	Qualifier	583.2	285.1	-10	-46	-19
Biliverdin	Quantifier	581.2	78.9	-90	-32	-25
Biliverdin	Qualifier	581.2	285	-90	-22	-15
Biotin	Quantifier	243	200	-35	-20	-19
Biotin	Qualifier	243	199.9	-35	-22	-19
Carbamoyl-phosphate	Quantifier	139.9	64.8	-30	-18	-9
Carbamoyl-phosphate	Qualifier	139.9	79.1	-30	-76	-7
Carbamoyl-aspartate	Quantifier	175	87.8	-5	-14	-15
Carbamoyl-aspartate	Qualifier	175	131.9	-5	-24	-11
Carnosine	Qualifier	225	162.9	-15	-26	-13
Carnosine	Quantifier	225	109.9	-15	-20	-17
Chenodeoxycholic acid	Quantifier	391.2	272.8	-215	-42	-31
Chenodeoxycholic acid	Qualifier	391.2	373.1	-215	-48	-19
Cholic acid	Quantifier	407.2	159	-130	-46	-31
Cholic acid	Qualifier	407.2	343.2	-130	-50	-27
Cinnamic acid	Quantifier	146.9	109	-20	-14	-13
Cinnamic acid	Qualifier	146.9	102.9	-20	-28	-9
Citraconic Acid	Quantifier	128.9	41	-25	-12	-13
Citraconic Acid	Qualifier	128.9	84.9	-25	-18	-19
Citrulline	Quantifier	174	129.9	-25	-16	-15
Citrulline	Qualifier	174	130.8	-25	-56	-11
Creatinine	Quantifier	111.9	80.9	-30	-38	-19
Creatinine	Qualifier	111.9	41.1	-30	-22	-9
Crotonic acid	Quantifier	84.9	41	-25	-12	-9
Cysteic acid	Quantifier	167.9	116	-5	-24	-9
Cysteic acid	Qualifier	167.9	80.9	-5	-22	-9
Cysteine S-sulfate	Quantifier	199.9	129	-25	-16	-15
Cysteine S-sulfate	Qualifier	199.9	135.8	-25	-20	-9
Cystine	Quantifier	238.9	133	-5	-16	-13
Cystine	Qualifier	238.9	119.8	-5	-28	-9
Cytidine	Quantifier	242	197.9	-40	-18	-11
Cytidine	Qualifier	242	108.8	-40	-38	-9
Cytidine 5-monophosphate	Quantifier	321.9	118.8	-55	-24	-11
Cytidine 5-monophosphate	Qualifier	321.9	96.9	-55	-28	-15
Cytidine 5-triphosphate	Qualifier	481.9	402.1	-80	-32	-17
Cytidine 5-triphosphate	Quantifier	481.9	158.7	-80	-102	-9
Cytidine diphosphate	Quantifier	402	355.2	-15	-86	-9
Cytidine diphosphate	Qualifier	402	78.9	-15	-30	-17
Deoxyadenosine monophosphate	Qualifier	329.9	79.1	-5	-22	-17
Deoxyadenosine monophosphate	Quantifier	329.9	195	-5	-66	-9
Dihydrooritic acid	Quantifier	156.9	68.1	-15	-12	-13
Dihydrooritic acid	Qualifier	156.9	113.1	-15	-34	-11
Flavin adenine dinucleotide	Quantifier	784.1	78.8	-50	-154	-9
Flavin adenine dinucleotide	Qualifier	784.1	78.9	-50	-38	-39
Folic acid	Quantifier	440	134	-110	-30	-27
Folic acid	Qualifier	440	311	-110	-44	-19
Fructose 1-phosphate	Quantifier	259	78.9	-15	-18	-11
Fructose 1-phosphate	Qualifier	259	96.9	-15	-58	-9
Fructose 6-phosphate	Quantifier	259	96.8	-60	-18	-11
Fructose 6-phosphate	Qualifier	259	96.9	-60	-60	-9
Galactose 1-phosphate	Quantifier	258.8	78.8	-50	-60	-9
Galactose 1-phosphate	Qualifier	258.8	79	-50	-22	-11
Gluconic acid	Quantifier	195	110.2	-30	-22	-9
Gluconic acid	Qualifier	195	74.9	-30	-18	-13
Glucosamine 6-phosphate	Quantifier	257.9	78.8	-55	-22	-11
Glucosamine 6-phosphate	Qualifier	257.9	96.9	-55	-62	-9
Glucose	Quantifier	179	76.9	-25	-10	-11
Glucose	Qualifier	179	89	-25	-10	-13
Glucose 1-phosphate	Quantifier	258.9	96.8	-65	-52	-9
Glucose 1-phosphate	Qualifier	258.9	78.9	-65	-20	-11
Glucuronolactone	Quantifier	174.9	42	-30	-10	-13
Glucuronolactone	Qualifier	174.9	112.9	-30	-18	-9
Glutamine	Quantifier	145	57	-40	-14	-13
Glutamine	Qualifier	145	127.3	-40	-16	-17
Glycocholic acid	Quantifier	464.2	78.9	-5	-82	-9
Glycocholic acid	Qualifier	464.2	74.1	-5	-46	-37
Guanidoacetic acid	Quantifier	116	87	-10	-12	-9
Guanidoacetic acid	Qualifier	116	73.8	-10	-40	-11
Guanosine	Quantifier	282	78.8	-80	-24	-15
Guanosine	Qualifier	299.1	150	-80	-38	-15
Guanosine 5-diphosphate	Quantifier	442	174.8	-10	-88	-9
Guanosine 5-diphosphate	Qualifier	442	78.8	-10	-32	-17
Guanosine 5-monophosphate	Quantifier	362	301	-5	-68	-9
Guanosine 5-monophosphate	Qualifier	362	78.9	-5	-24	-21
Hippuric acid	Quantifier	177.9	87.9	-35	-14	-15
Hippuric acid	Qualifier	177.9	133.8	-35	-20	-9
Histamine	Quantifier	109.9	64.9	-40	-20	-9
Histamine	Qualifier	109.9	79.9	-40	-16	-9
Histidinol	Quantifier	140	63.1	-55	-22	-9
Histidinol	Qualifier	140	80.9	-55	-22	-11
Homocitrulline	Quantifier	188.1	101.9	-30	-18	-17
Homocitrulline	Qualifier	188.1	145.1	-30	-14	-19
Homoserine	Quantifier	118	98.9	-35	-14	-11
Homoserine	Qualifier	118	99.8	-35	-18	-9
Hydroxylysine	Quantifier	161	71	-5	-20	-17
Hydroxylysine	Qualifier	161	37	-5	-32	-9
Hypotaurine	Quantifier	107.9	68.9	-5	-18	-7
Hypotaurine	Qualifier	107.9	63.9	-5	-12	-7
Hypoxanthine	Quantifier	135	57.1	-20	-22	-13
Hypoxanthine	Qualifier	135	92	-20	-32	-31
Indole-3-acetamide	Quantifier	173	110.9	-55	-20	-17
Indole-3-acetamide	Qualifier	173	129.9	-55	-26	-19
Indole-3-carboxylic acid	Quantifier	159.9	114.9	-25	-20	-11
Indole-3-carboxylic acid	Qualifier	159.9	116	-25	-68	-19
Indoleacrylic acid	Quantifier	186	96.9	-30	-22	-13
Indoleacrylic acid	Qualifier	186	141.9	-30	-38	-13
Inosine	Quantifier	267	169.9	-55	-28	-15
Inosine	Qualifier	267	134.8	-55	-52	-11
Inosine 5-monophosphate	Quantifier	346.9	133.8	-15	-64	-9
Inosine 5-monophosphate	Qualifier	359.1	79	-15	-24	-11
Inosine 5-triphosphate	Qualifier	506.9	124	-90	-34	-15
Inosine 5-triphosphate	Quantifier	506.9	158.7	-90	-116	-9
Itaconic acid	Quantifier	128.9	81.8	-5	-12	-9
Itaconic acid	Qualifier	128.9	85	-5	-16	-9
Ketoisovaleric acid	Quantifier	114.9	68.1	-15	-10	-9
Ketoisovaleric acid	Qualifier	114.9	71	-15	-10	-11
Kynurenic acid	Quantifier	188	97	-15	-18	-13
Kynurenic acid	Qualifier	188	143.8	-15	-36	-11
Lactic acid	Quantifier	89	41	-5	-14	-5
Lactic acid	Qualifier	89	43	-5	-14	-11
Lactic acid	Quantifier	88.9	44.1	-20	-14	-5
Lactic acid	Qualifier	88.9	43	-20	-14	-7
Lactose	Quantifier	341	78.8	-60	-10	-13
Lactose	Qualifier	341	160.9	-60	-20	-11
Lipoic acid	Quantifier	204.9	116	-25	-12	-5
Lipoic acid	Qualifier	204.9	171.1	-25	-34	-7
Mannose 6-phosphate	Quantifier	259	79.1	-5	-20	-11
Mannose 6-phosphate	Qualifier	264	96.9	-5	-56	-9
Methionine	Quantifier	147.7	76.9	-5	-14	-7
Methylmalonic acid	Quantifier	116.9	41.1	-15	-12	-9
Methylmalonic acid	Qualifier	116.9	73	-15	-32	-7
Myoinositol	Quantifier	179	119	-5	-14	-15
Myoinositol	Qualifier	179	160.9	-5	-16	-13
N- alpha-Acetylglutamine	Quantifier	187	115.9	-45	-20	-13
N- alpha-Acetylglutamine	Qualifier	187	127	-45	-30	-7
N2-Acetylornithine	Quantifier	173	155.9	-30	-18	-15
N2-Acetylornithine	Qualifier	173	130.9	-30	-18	-15
N-Acetylaspartic acid	Quantifier	174	129	-25	-20	-11
N-Acetylaspartic acid	Qualifier	174	87.8	-25	-14	-13
N-Acetylcysteine	Quantifier	161.9	35	-5	-12	-11
N-Acetylgalactosamine	Quantifier	220	58.8	-25	-8	-15
N-Acetylgalactosamine	Qualifier	220	119.1	-25	-20	-7
N-Acetylleucine	Quantifier	172	62.9	-35	-16	-15
N-Acetylleucine	Qualifier	172	130.1	-35	-18	-13
N-Acetylmannosamine	Quantifier	220	57.9	-30	-10	-15
N-Acetylmannosamine	Qualifier	220	118.9	-30	-22	-7
N-Acetylmethionine	Quantifier	190	170.9	-40	-16	-19
N-Acetylmethionine	Qualifier	190	147.7	-40	-14	-19
N-Acetylphenylalanine	Quantifier	206	65.1	-30	-18	-19
N-Acetylphenylalanine	Qualifier	206	163.9	-30	-24	-17
N-Acetylproline	Quantifier	156	42.1	-5	-16	-13
N-Acetylproline	Qualifier	156	114	-5	-28	-7
N-Acetylserotonin	Quantifier	217	96.8	-65	-22	-17
N-Acetylserotonin	Qualifier	217	158	-65	-36	-7
N-Acetyltryptophan	Quantifier	245	165.8	-35	-18	-19
N-Acetyltryptophan	Qualifier	245	203	-35	-18	-13
N-Acetyltyrosine	Quantifier	222	58.9	-15	-18	-23
N-Acetyltyrosine	Qualifier	222	180	-15	-26	-19
NAD	Quantifier	662	213	-55	-18	-15
NAD	Qualifier	662	540.1	-55	-142	-9
NADH	Quantifier	664.1	78.9	-70	-180	-9
NADH	Qualifier	664.1	78.9	-70	-42	-27
NADP	Quantifier	742	397	-40	-22	-17
NADP	Qualifier	742	620	-40	-174	-9
n-Glycerol 3-phosphate	Quantifier	170.9	71.9	-20	-20	-9
n-Glycerol 3-phosphate	Qualifier	170.9	78.9	-20	-98	-7
Nicotinic acid	Quantifier	121.9	65	-5	-16	-9
Nicotinic acid	Qualifier	121.9	77.9	-5	-36	-7
Orotic acid	Quantifier	154.9	40.9	-10	-16	-13
Orotic acid	Qualifier	154.9	110.9	-10	-42	-11
Oxoglutaric acid	Quantifier	144.9	104.9	-5	-12	-11
Oxoglutaric acid	Qualifier	144.9	100.9	-5	-14	-27
Pentadecanoic acid	Qualifier	241.1	150.9	-15	-66	-5
Pentadecanoic acid	Quantifier	241.1	42	-15	-26	-23
Phenyllactic acid	Quantifier	164.9	105.8	-20	-16	-15
Phenyllactic acid	Qualifier	164.9	146.9	-20	-22	-15
Phenylpyruvate	Quantifier	162.9	57	-10	-14	-9
Phenylpyruvate	Qualifier	163	90.9	-10	-38	-11
Phospho(enol)pyruvic acid	Quantifier	166.9	102.9	-5	-16	-9
Phospho(enol)pyruvic acid	Qualifier	166.9	78.9	-5	-84	-7
Phosphocreatine	Quantifier	209.9	190.9	-10	-16	-9
Phosphocreatine	Qualifier	209.9	78.8	-10	-10	-11
Phosphoserine	Quantifier	183.9	118.9	-10	-16	-11
Phosphoserine	Qualifier	183.9	97.1	-10	-44	-9
Pimelic acid	Quantifier	159	42.2	-25	-18	-11
Pimelic acid	Qualifier	159	97	-25	-18	-13
Porphobilinogen	Quantifier	225	154	-10	-18	-15
Porphobilinogen	Qualifier	225	152.1	-10	-18	-17
Proline	Quantifier	113.9	68	-5	-16	-7
Purine	Quantifier	118.9	72	-5	-28	-11
Purine	Qualifier	118.9	91.9	-5	-32	-7
Pyridoxal 5-phosphate	Quantifier	245.9	115.8	-15	-18	-11
Pyridoxal 5-phosphate	Qualifier	245.9	96.8	-15	-52	-9
Pyridoxine	Quantifier	168	106.9	-20	-16	-15
Pyridoxine	Qualifier	168	150	-20	-24	-13
Pyroglutamic acid	Quantifier	127.9	83.9	-10	-14	-9
Pyroglutamic acid	Qualifier	127.9	83.9	-10	-18	-9
Riboflavin	Quantifier	375.1	210.8	-105	-22	-15
Riboflavin	Qualifier	383.9	255.1	-105	-36	-23
Riboflavin 5-monophosphate	Qualifier	455	150	-75	-26	-11
Riboflavin 5-monophosphate	Quantifier	455	96.8	-75	-86	-9
Ribose	Quantifier	172.9	128	-10	-16	-13
Ribose	Qualifier	172.9	85.1	-10	-12	-15
Ribose 5-phosphate	Quantifier	228.9	184	-25	-18	-11
Ribose 5-phosphate	Qualifier	228.9	96.9	-25	-52	-9
Saccharic acid	Quantifier	208.9	146.9	-10	-18	-9
Saccharic acid	Qualifier	208.9	84.8	-10	-14	-17
Sarcosine	Quantifier	88	41.5	-10	-12	-9
Sarcosine	Qualifier	88	42	-10	-12	-11
sn-glycero-3-phosphocholine	Qualifier	256	79	-65	-22	-21
sn-glycero-3-phosphocholine	Quantifier	256	182	-65	-32	-9
Succinic acid	Quantifier	116.9	55	-25	-16	-9
Succinic acid	Qualifier	116.9	73	-25	-14	-11
Sucrose	Quantifier	341	100.7	-90	-24	-11
Sucrose	Qualifier	345.1	89	-90	-18	-17
Taurine	Quantifier	124.9	51	-10	-14	-7
Taurine	Qualifier	124.9	59.1	-10	-16	-9
Taurodeoxycholic acid	Quantifier	498.2	79	-135	-136	-9
Taurodeoxycholic acid	Qualifier	498.2	80	-135	-62	-13
Threonic acid	Quantifier	134.9	92	-15	-18	-9
Threonic acid	Qualifier	134.9	75.1	-15	-22	-7
Thymidine	Quantifier	241	74	-60	-46	-9
Thymidine	Qualifier	241	42	-60	-14	-17
trans-Aconitic acid	Quantifier	172.9	128.9	-10	-14	-9
trans-Aconitic acid	Qualifier	172.9	85.1	-10	-10	-13
Tryptophan	Quantifier	202.9	80.8	-5	-22	-13
Tryptophan	Qualifier	202.9	116.1	-5	-20	-9
Tyrosine	Quantifier	180	86.8	-5	-18	-15
Tyrosine	Qualifier	180	162.9	-5	-22	-13
UDP Glucose	Quantifier	565	78.9	-70	-32	-27
UDP Glucose	Qualifier	565	322.9	-70	-144	-9
UDP-alpha-galactose	Qualifier	565	322.9	-15	-142	-9
UDP-alpha-galactose	Quantifier	565	79	-15	-34	-29
Ureidosuccinic acid	Quantifier	175	85	-10	-14	-19
Ureidosuccinic acid	Qualifier	175	131.9	-10	-24	-9
Uric acid	Quantifier	166.9	63	-5	-20	-15
Uric acid	Qualifier	167	123.8	-5	-24	-11
Uridine	Quantifier	243	42	-50	-20	-13
Uridine	Qualifier	243	110	-50	-14	-21
Uridine 3-monophosphate	Quantifier	322.9	138.8	-45	-60	-9
Uridine 3-monophosphate	Qualifier	327.1	79.1	-45	-26	-11
Uridine 5-diphosphate	Quantifier	402.9	158.8	-30	-86	-9
Uridine 5-diphosphate	Qualifier	402.9	78.8	-30	-32	-17
Uridine 5-diphosphoglucose	Quantifier	564.9	458.1	-60	-32	-29
Uridine 5-diphosphoglucose	Qualifier	564.9	323	-60	-142	-9
Xanthine	Quantifier	150.9	47	-50	-22	-11
Xanthine	Qualifier	150.9	107.8	-50	-44	-19
Xanthurenic acid	Quantifier	203.9	73.8	-25	-20	-15
Xanthurenic acid	Qualifier	203.9	159.9	-25	-34	-13
Q1 - Precursor ion, [m/z]; Q3 - Product ion, [m/z]
